# Supplementary material for: Inequity in the transmission of malaria infection among children and adolescents: a cohort study in rural Guinea
Source: Sci Rep. 2025 Aug 14;15:29881. doi: 10.1038/s41598-025-15600-w (PMC12354881; doi:10.1038/s41598-025-15600-w)
Supplement: Supplementary file 2 — Supplementary Material 2. [file 41598_2025_15600_MOESM2_ESM.xlsx]

## Sheet: edctp_cpd
Inequity in the transmission of malaria infection among children and adolescents: A cohort study in a rural area, Guinea. Authors’ affiliations Almamy Amara TOURE1,2¥, Sidikiba SIDIBE2,6, Aboubacar Sidiki MAGASSOUBA2, Abdoul Habib BEAVOGUI3, Mamoudou CONDE4, Abdoulaye Fodé TOURE4, Tiany SIDIBE5, Kaba Saran KEITA5, Alexandre DELAMOU2,6, Seni KOUANDA1,7 1.Institut Africain de Santé Publique (IASP/U…
PID	census ID	cpound_ID
7001	2010770101	8351
7002	2010710101	8301
7003	2010710105	8301
7004	2010640104	8349
7005	2010640102	8349
7006	2010640106	8349
7007	2010640105	8349
7008	2010470102	8345
7009	2010470111	8345
7010	2010470106	8345
7011	2010470105	8345
7012	2010470104	8345
7013	2010040104	8340
7014	2010040106	8340
7015	2010040103	8340
7016	2010040101	8340
7017	2010710104	8301
7018	2010710107	8301
7019	2010660103	8350
7020	2010660102	8350
7021	2010600107	8348
7022	2010390101	8344
7023	2010660101	8350
7024	2010390104	8344
7025	2010390105	8344
7026	2010390106	8344
7027	2010390102	8344
7028	2010210103	8342
7029	2010520102	8347
7030	2010210104	8342
7031	2010520106	8347
7032	2010500101	8346
7033	2010500104	8346
7034	2010500103	8346
7035	2010500102	8346
7036	2010340101	8343
7037	2010340104	8343
7038	2010340102	8343
7039	2010340103	8343
7040	2010210102	8342
7041	2010210103	8342
7042	2010210104	8342
7043	1050220101	8313
7044	1050220103	8313
7045	1050220104	8313
7046	1050220102	8313
7047	1050130103	8311
7048	1050130113	8311
7049	1050130112	8311
7050	1050130118	8311
7051	1080850106	8336
7052	1080850104	8336
7053	1080850105	8336
7054	1080850102	8336
7055	1021260106	8095
7056	1021320103	8101
7057	1021320104	8101
7058	1021320102	8101
7059	1021320104	8101
7060	1021320109	8101
7061	1021260108	8095
7062	1021260101	8095
7063	1050900201	8320
7064	1050900205	8320
7065	1050900204	8320
7066	1050900203	8320
7067	1050900202	8320
7068	1051290102	8322
7069	1051290110	8322
7070	1051290108	8322
7071	1051290109	8322
7072	1050350107	8314
7073	1050350102	8314
7074	1050350106	8314
7075	1050350108	8314
7076	1050040202	8309
7077	1050040214	8309
7078	1050040203	8309
7079	1050040213	8309
7080	1050040102	8308
7081	1050040107	8308
7082	1050040106	8308
7083	1050040105	8308
7084	1050040114	8308
7085	1050040109	8308
7086	1050040110	8308
7087	2090430104	8373
7088	2090430103	8373
7089	2090430102	8373
7090	2090350103	8372
7091	2090350102	8372
7092	2090350101	8372
7093	2090020101	8369
7094	2090020104	8369
7095	2090020103	8369
7096	2090540103	8376
7097	2090430202	8374
7098	2090430204	8374
7099	2090430203	8374
7100	2060110103	8217
7101	2090540101	8376
7102	2060110101	8217
7103	2060110102	8217
7104	2090240102	8370
7105	2090240104	8370
7106	2090240103	8370
7107	2090250101	8371
7108	2090250105	8371
7109	2090250102	8371
7110	2090250103	8371
7111	2090540104	8376
7112	2090540106	8376
7113	2090540105	8376
7114	2090490101	8375
7115	2090490103	8375
7116	2090490104	8375
7117	2090490106	8375
7118	2090490102	8375
7119	2090490105	8375
7120	2090010114	8368
7121	2090010113	8368
7122	2090010123	8368
7123	2090010120	8368
7124	2060220114	8232
7125	2060220114	8232
7126	2060220102	8232
7127	2060220106	8232
7128	2060220113	8232
7129	1070080101	8324
7130	1070080105	8324
7131	1070080103	8324
7132	1070080104	8324
7133	1070850202	8332
7134	1070850205	8332
7135	1070850204	8332
7136	1070850206	8332
7137	1070850203	8332
7138	1070140101	8325
7139	1070140106	8325
7140	1070140103	8325
7141	1070140102	8325
7142	1070140104	8325
7143	1070140105	8325
7144	1070850106	8331
7145	1070850102	8331
7146	1070850205	8332
7147	1070150106	8326
7148	1070150104	8326
7149	1070150103	8326
7150	1070150105	8326
7151	1070150107	8326
7152	1070150108	8326
7153	1070200105	8327
7154	1070200104	8327
7155	1070200107	8327
7156	1070200107	8327
7157	1070850108	8331
7158	1070850103	8331
7159	1070850101	8331
7160	1070070201	8323
7161	1070070205	8323
7162	1070070204	8323
7163	1070070203	8323
7164	1070210104	8328
7165	1070210102	8328
7166	1070210108	8328
7167	1070210109	8328
7168	1070210101	8328
7169	1020040104	8003
7170	1021020201	8074
7171	1020080101	8006
7172	1020040101	8003
7173	1020040103	8003
7174	1050160103	8300
7175	1050160108	8300
7176	1050160104	8300
7177	1050160105	8300
7178	1080870109	8337
7179	1080870102	8337
7180	1080870103	8337
7181	1020780104	8055
7182	1020780101	8055
7183	1020780106	8055
7184	1020780107	8055
7185	1020100108	8008
7186	1020100101	8008
7187	1020100103	8008
7188	1020100104	8008
7189	1020910202	8302
7190	1020910205	8302
7191	1020910204	8302
7192	1021420102	8120
7193	1021420112	8120
7194	1021420111	8120
7195	1021420110	8120
7196	1020330101	8026
7197	1020330110	8026
7198	1020330106	8026
7199	1020330108	8026
7200	1020590101	8045
7201	1020590105	8045
7202	1020590106	8045
7203	1020590104	8045
7204	1020010101	8000
7205	1050170106	8312
7206	1021520104	8303
7207	1050170116	8312
7208	1021520105	8303
7209	2060350102	8251
7210	2060350104	8251
7211	2060350103	8251
7212	2060350103	8251
7213	2060210301	8229
7214	2060210306	8229
7215	2060210303	8229
7216	2060210305	8229
7217	2060210304	8229
7218	2060210101	8227
7219	2060210104	8227
7220	2060210103	8227
7221	2060210102	8227
7222	2060210402	8230
7223	2060390304	8263
7224	2060390303	8263
7225	2060390302	8263
7226	2060210401	8230
7227	2060210403	8230
7228	2060210404	8230
7229	2060210405	8230
7230	2060210406	8230
7231	2060210407	8230
7232	2060370204	8258
7233	2060370207	8258
7234	2060370206	8258
7235	2060410301	8270
7236	2060410302	8270
7237	2060410303	8270
7238	2060410304	8270
7239	2060230101	8233
7240	2060230107	8233
7241	2060230106	8233
7242	2060230106	8233
7243	2060260101	8367
7244	2060260102	8367
7245	2060260103	8367
7246	2060250101	8238
7247	2060250111	8238
7248	2060250108	8238
7249	2060250107	8238
7250	2060400202	8265
7251	2060400201	8265
7252	2060400203	8265
7253	2060220101	8232
7254	2100890107	8383
7255	2100890104	8383
7256	2100890105	8383
7257	2060230103	8233
7258	2100870103	8382
7259	2100870105	8382
7260	2100870104	8382
7261	2010190106	8341
7262	2010190105	8341
7263	2100980102	8384
7264	2100980105	8384
7265	2100980104	8384
7266	2100790101	8381
7267	2100790105	8381
7268	2100790104	8381
7269	2100100101	8377
7270	2100100102	8377
7271	2060600108	8297
7272	2060600107	8297
7273	20606001010	8297
7274	2040210202	8361
7275	2040210206	8361
7276	2040210208	8361
7277	2040210209	8361
7278	2040340303	8364
7279	2040340304	8364
7280	2040340305	8364
7281	2040180101	8360
7282	2040180104	8360
7283	2040180107	8360
7284	2040180112	8360
7285	2030630206	8356
7286	2030630204	8356
7287	2030630203	8356
7288	2100720101	8380
7289	2100720106	8380
7290	2100720107	8380
7291	2060140101	8220
7292	2030630205	8356
7293	2040340106	8362
7294	2040340102	8362
7295	2040340103	8362
7296	2040340104	8362
7297	2040340105	8362
7298	2060420102	8271
7299	20604201011	8271
7300	2040040102	8359
7301	2040040107	8359
7302	2040040104	8359
7303	2040040105	8359
7304	2030020102	8352
7305	2030020103	8352
7306	2030020104	8352
7307	2040560208	8366
7308	2040560204	8366
7309	2040560202	8366
7310	2040560210	8366
7311	2100440101	8378
7312	2100440105	8378
7313	2100440104	8378
7314	2100440103	8378
7315	2040450201	8365
7316	2040450203	8365
7317	2040450204	8365
7318	2040450205	8365
7319	2040560207	8366
7320	2040560204	8366
7321	2040560202	8366
7322	2040560208	8366
7323	1050030304	8305
7324	1050030306	8305
7325	1050030405	8306
7326	1050030401	8306
7327	2030530401	8353
7328	2030530403	8353
7329	2030540102	8354
7330	2030540105	8354
7331	2030540104	8354
7332	2030540103	8354
7333	2100460106	8379
7334	2100460109	8379
7335	2100460104	8379
7336	2030680301	8357
7337	2030680305	8357
7338	2030680304	8357
7339	2030680303	8357
7340	2040340204	8363
7341	2060130101	8219
7342	2040340203	8363
7343	1050030402	8306
7344	1050030305	8305
7345	1050030302	8305
7346	1050030303	8305
7347	1050030404	8306
7348	1050030403	8306
7349	1050510702	8317
7350	1050510701	8317
7351	1050510803	8318
7352	1050510201	8315
7353	1050510502	8316
7354	1050530501	8319
7355	1050530503	8319
7356	1050530505	8319
7357	1051090101	8321
7358	1051090112	8321
7359	1051090108	8321
7360	1051090106	8321
7361	2010020106	8339
7362	2030810106	8358
7363	2030810107	8358
7364	2030570302	8355
7365	2030570303	8355
7366	2030570304	8355
7367	2030570308	8355
7368	1081040102	8338
7369	1081040104	8338
7370	1081040103	8338
7371	1081040105	8338
7372	1080470105	8334
7373	1080470104	8334
7374	1080470103	8334
7375	1080150104	8333
7376	1080150108	8333
7377	1080150104	8333
7378	1080150102	8333
7379	1080150110	8333
7380	1070320103	8329
7381	1070320105	8329
7382	1070320115	8329
7383	1080780104	8335
7384	1080780109	8335
7385	1080780103	8335
7386	1070480206	8330
7387	1070480201	8330
7388	1070480205	8330
7389	1070480203	8330
7390	1070480207	8330
7391	1070480202	8330
7392	1070480204	8330
7393	1070480206	8330
7394	1050050112	8310
7395	1050030105	8304
7396	1050030104	8304
7397	1050030105	8304
7398	1050030102	8304
7399	1050030103	8304
7400	1050030503	8307
