# Supplementary material for: Inequity in the transmission of malaria infection among children and adolescents: a cohort study in rural Guinea
Source: Sci Rep. 2025 Aug 14;15:29881. doi: 10.1038/s41598-025-15600-w (PMC12354881; doi:10.1038/s41598-025-15600-w)
Supplement: Supplementary file 3 — Supplementary Material 3. [file 41598_2025_15600_MOESM3_ESM.xlsx]

## Sheet: edctpdat0
			Inequity in the transmission of malaria infection among children and adolescents: A cohort study in a rural area, Guinea. Authors’ affiliations Almamy Amara TOURE1,2¥, Sidikiba SIDIBE2,6, Aboubacar Sidiki MAGASSOUBA2, Abdoul Habib BEAVOGUI3, Mamoudou CONDE4, Abdoulaye Fodé TOURE4, Tiany SIDIBE5, Kaba Saran KEITA5, Alexandre DELAMOU2,6, Seni KOUANDA1,7 1.Institut Africain de Santé Publique (IASP/U…
Visit Number	Subject ID	Birth Year	Gender	Visit Date	Hemoglogin level
1	7001	1972	Male	2022-03-07	14.4
101	7001	1957	Male	2022-03-07	14.4
104	7001	2010	Male	03/AUG/2022	15.1
106	7001	2003	Female	2022-10-26	14.8
108	7001	2015	Male	2023-01-05	15.7
109	7001	2020	Male	13/FEB/2023	15.3
1	7002	1979	Male	2022-03-07	17.8
101	7002	1987	Female	2022-03-07	17.8
102	7002	2008	Female	25/APR/2022	15.9
103	7002	2008	Male	2022-06-16	17
104	7002	2015	Male	01/AUG/2022	15.6
105	7002	2020	Female	2022-09-05	16.8
106	7002	2015	Female	2022-10-24	14.9
107	7002	2012	Male	15/DEC/2022	15.2
108	7002	2014	Male	2023-01-12	16.3
109	7002	1979	Male	13/FEB/2023	17.2
1	7003	2017	Female	2022-03-07	13.4
101	7003	2005	Male	2022-03-07	13.4
102	7003	2021	Female	25/APR/2022	13.5
103	7003	2015	Female	2022-06-16	13.1
104	7003	2013	Male	01/AUG/2022	11.6
105	7003	1983	Male	2022-09-05	12.3
106	7003	1967	Male	2022-10-24	11.8
107	7003	2021	Male	15/DEC/2022	14.4
108	7003	2016	Female	2023-01-12	12.9
109	7003	2006	Male	13/FEB/2023	12.8
1	7004	2010	Male	2022-03-07	14.4
101	7004	2016	Female	2022-03-07	14.4
103	7004	2007	Female	2022-06-17	11.7
104	7004	1960	Male	01/AUG/2022	11.8
105	7004	2004	Female	2022-09-06	11.3
106	7004	1982	Male	2022-10-24	13.9
107	7004	2017	Male	14/DEC/2022	12.13
108	7004	2020	Female	2023-01-05	13
109	7004	2020	Female	13/FEB/2023	13.7
1	7005	1985	Male	2022-03-07	12.4
101	7005	2015	Female	2022-03-07	12.4
102	7005	1995	Female	25/APR/2022	12.7
103	7005	2017	Male	2022-06-15	10.7
104	7005	1999	Female	01/AUG/2022	10.9
105	7005	2011	Male	2022-09-05	12.1
106	7005	2014	Female	2022-10-24	12.8
107	7005	1990	Female	15/DEC/2022	12
108	7005	2020	Female	2023-01-05	12
109	7005	2017	Female	13/FEB/2023	14.1
1	7006	1973	Male	2022-03-07	12.4
101	7006	1972	Female	2022-03-07	12.4
102	7006	2008	Female	25/APR/2022	9.8
103	7006	2011	Male	2022-06-15	11.3
104	7006	2017	Male	01/AUG/2022	9.9
105	7006	1968	Female	2022-09-05	11.1
106	7006	2010	Female	2022-10-24	11.9
107	7006	2018	Male	15/DEC/2022	9.8
108	7006	1980	Female	2023-01-05	11
109	7006	1979	Female	13/FEB/2023	11.7
1	7007	2012	Male	2022-03-07	14.3
101	7007	2012	Female	2022-03-07	14.3
102	7007	2019	Male	25/APR/2022	12.9
103	7007	1966	Male	2022-06-15	12.8
104	7007	2004	Male	01/AUG/2022	12.7
105	7007	2010	Male	2022-09-05	14.6
106	7007	2013	Male	2022-10-24	14.8
107	7007	1980	Female	15/DEC/2022	12.3
108	7007	2008	Male	2023-01-05	14.2
109	7007	2011	Female	13/FEB/2023	10.3
1	7008	2014	Female	2022-03-07	12.6
101	7008	2018	Male	2022-03-07	12.6
102	7008	1984	Male	25/APR/2022	11.6
103	7008	2016	Male	2022-06-15	10.9
104	7008	2011	Male	02/AUG/2022	10.9
106	7008	2010	Male	2022-10-25	11.2
107	7008	1972	Female	16/DEC/2022	13.8
109	7008	2016	Female	14/FEB/2023	13.8
1	7009	2017	Female	2022-03-07	15.3
101	7009	2019	Female	2022-03-07	15.3
102	7009	1966	Female	25/APR/2022	13.7
103	7009	2013	Female	2022-06-15	14.8
104	7009	2013	Female	02/AUG/2022	14.09
106	7009	2021	Female	2022-10-25	14.6
107	7009	1987	Female	16/DEC/2022	10.1
108	7009	2010	Male	2023-01-09	9.6
109	7009	2019	Male	14/FEB/2023	11.5
1	7010	2019	Male	2022-03-07	13
101	7010	1987	Female	2022-03-07	13
102	7010	2018	Male	25/APR/2022	12.4
103	7010	2020	Female	2022-06-15	13.3
104	7010	2008	Female	02/AUG/2022	12.3
105	7010	2015	Male	2022-09-05	13.3
106	7010	2015	Male	2022-10-25	13
107	7010	2020	Female	16/DEC/2022	12.4
108	7010	1967	Female	2023-01-09	12.4
109	7010	2015	Male	14/FEB/2023	13.6
1	7011	1972	Male	2022-03-07	13.5
101	7011	2002	Female	2022-03-07	13.5
102	7011	2005	Female	25/APR/2022	11.8
104	7011	1992	Female	02/AUG/2022	13.3
106	7011	1990	Female	2022-10-25	13.05
107	7011	2010	Male	16/DEC/2022	11.3
108	7011	2015	Female	2023-01-09	11.3
109	7011	2015	Female	14/FEB/2023	11
1	7012	1979	Male	2022-03-07	11.3
101	7012	2000	Female	2022-03-07	11.3
102	7012	1996	Male	25/APR/2022	10.5
103	7012	2004	Female	2022-06-15	11.2
104	7012	2017	Female	02/AUG/2022	11.7
106	7012	2020	Male	2022-10-25	11.2
107	7012	1979	Male	16/DEC/2022	11
108	7012	2010	Male	2023-01-09	10.8
109	7012	2013	Male	14/FEB/2023	10.3
1	7013	2017	Female	2022-03-07	12.8
101	7013	2014	Male	2022-03-07	12.8
102	7013	2009	Female	25/APR/2022	12.3
103	7013	2010	Female	2022-06-15	12.9
104	7013	1965	Male	01/AUG/2022	9.7
105	7013	2016	Male	2022-09-05	10.3
106	7013	2010	Male	2022-10-24	10.6
107	7013	2012	Female	14/DEC/2022	11.4
108	7013	1980	Female	2023-01-05	11.5
109	7013	2004	Male	13/FEB/2023	11.1
1	7014	2018	Female	2022-03-07	13.1
101	7014	1990	Male	2022-03-07	13.1
102	7014	2003	Male	25/APR/2022	11.5
103	7014	2020	Female	2022-06-15	11.9
104	7014	1960	Male	01/AUG/2022	13.2
105	7014	2014	Male	2022-09-05	11.1
106	7014	2014	Female	2022-10-24	12.3
107	7014	2018	Male	14/DEC/2022	11.9
108	7014	2017	Male	2023-01-05	12.2
109	7014	1970	Male	13/FEB/2023	10.3
1	7015	2012	Female	2022-03-07	10.4
101	7015	2017	Male	2022-03-07	10.4
102	7015	2010	Male	25/APR/2022	9.9
103	7015	1992	Female	2022-06-15	10.2
104	7015	2004	Male	01/AUG/2022	10.7
105	7015	2009	Female	2022-09-05	9.2
106	7015	2014	Male	2022-10-24	10.1
107	7015	2015	Male	14/DEC/2022	10.8
108	7015	1984	Female	2023-01-05	11
109	7015	1970	Male	13/FEB/2023	9.2
1	7016	2009	Male	2022-03-07	16.9
101	7016	2013	Male	2022-03-07	16.9
102	7016	2015	Female	25/APR/2022	15.1
103	7016	2017	Male	2022-06-15	13.5
104	7016	2000	Male	01/AUG/2022	14.6
105	7016	2015	Female	2022-09-05	14
106	7016	2006	Female	2022-10-24	13
107	7016	2005	Male	14/DEC/2022	13.1
108	7016	2015	Female	2023-01-05	13.4
109	7016	2020	Male	13/FEB/2023	13.7
101	7017	2007	Female	2022-03-07	14.4
102	7017	2005	Female	25/APR/2022	12.6
103	7017	2016	Male	2022-06-16	13.2
104	7017	2010	Male	01/AUG/2022	12.9
105	7017	2006	Male	2022-09-05	12.7
106	7017	2008	Male	2022-10-24	10.9
107	7017	2004	Male	15/DEC/2022	12.6
108	7017	2005	Female	2023-01-12	13.5
109	7017	2006	Female	13/FEB/2023	9.3
1	7018	1982	Female	2022-03-07	15
101	7018	1979	Male	2022-03-07	14.4
102	7018	2012	Female	25/APR/2022	12.2
103	7018	2016	Female	2022-06-16	14.5
104	7018	2020	Male	01/AUG/2022	15
105	7018	2005	Male	2022-09-05	13.9
106	7018	1977	Female	2022-10-24	14.3
107	7018	2018	Male	15/DEC/2022	11.8
108	7018	2016	Male	2023-01-12	14.4
109	7018	1957	Male	13/FEB/2023	12.1
1	7019	2004	Female	2022-03-07	10.7
101	7019	2014	Male	2022-03-07	10.7
102	7019	2017	Female	26/APR/2022	11.4
103	7019	2014	Male	2022-06-15	11.6
104	7019	1984	Male	01/AUG/2022	11.2
105	7019	2018	Female	2022-09-05	10.9
106	7019	2019	Female	2022-10-24	10.4
107	7019	2017	Male	14/DEC/2022	11.1
108	7019	2004	Male	2023-01-05	11.3
109	7019	2009	Female	13/FEB/2023	10.5
1	7020	2010	Female	2022-03-07	12
101	7020	2010	Male	2022-03-07	12
102	7020	2003	Male	26/APR/2022	12.1
103	7020	2013	Male	2022-06-15	12.3
104	7020	2016	Female	01/AUG/2022	13.3
105	7020	2018	Male	2022-09-05	12.5
106	7020	1996	Female	2022-10-24	14
107	7020	2010	Male	14/DEC/2022	8
108	7020	2017	Male	2023-01-05	11.1
109	7020	2017	Male	13/FEB/2023	11.8
1	7021	1976	Female	2022-03-07	12.2
101	7021	2016	Female	2022-03-07	12.2
102	7021	2020	Male	26/APR/2022	12.7
103	7021	1987	Female	2022-06-15	12.6
104	7021	2009	Female	01/AUG/2022	11.2
105	7021	2009	Female	2022-09-05	12.7
106	7021	2011	Male	2022-10-24	13
107	7021	1987	Male	14/DEC/2022	11.2
108	7021	2006	Female	2023-01-05	12.3
109	7021	2009	Male	13/FEB/2023	11
1	7022	2011	Male	2022-03-07	15.6
101	7022	1985	Male	2022-03-07	15.6
102	7022	2011	Male	26/APR/2022	14.8
103	7022	2015	Female	2022-06-15	15.3
104	7022	1970	Female	01/AUG/2022	15.6
105	7022	2006	Male	2022-09-05	12.8
106	7022	1979	Male	2022-10-24	15.9
107	7022	2008	Female	14/DEC/2022	15.7
108	7022	2016	Male	2023-01-05	15.6
109	7022	2021	Male	13/FEB/2023	14.3
1	7023	1992	Female	2022-03-07	17.7
101	7023	2013	Female	2022-03-07	17.7
102	7023	2017	Female	26/APR/2022	16.5
103	7023	2016	Male	2022-06-15	14.7
104	7023	1982	Female	01/AUG/2022	16.2
105	7023	2009	Male	2022-09-05	17.4
106	7023	2012	Female	2022-10-24	15.2
107	7023	2012	Male	14/DEC/2022	14.5
108	7023	2015	Male	2023-01-05	15.3
109	7023	1990	Female	13/FEB/2023	15.2
1	7024	2006	Male	2022-03-07	11.4
101	7024	2015	Female	2022-03-07	11.4
102	7024	2018	Female	26/APR/2022	11.3
103	7024	1980	Female	2022-06-15	11.6
104	7024	2010	Male	01/AUG/2022	10.5
105	7024	2012	Male	2022-09-05	9.9
106	7024	2021	Female	2022-10-24	10.4
107	7024	1992	Male	14/DEC/2022	12.1
108	7024	2013	Female	2023-01-05	10.6
109	7024	2017	Female	13/FEB/2023	10.8
1	7025	2017	Female	2022-03-07	11.7
101	7025	2020	Male	2022-03-07	11.7
102	7025	1980	Female	26/APR/2022	10.7
103	7025	2013	Male	2022-06-15	11.55
104	7025	2008	Male	01/AUG/2022	10.3
105	7025	2009	Male	2022-09-05	11.3
106	7025	1970	Male	2022-10-24	11.55
107	7025	2014	Female	14/DEC/2022	12.3
108	7025	2020	Male	2023-01-05	10.5
109	7025	2020	Female	13/FEB/2023	10.3
1	7026	1958	Male	2022-03-07	14.4
101	7026	2011	Female	2022-03-07	14.4
102	7026	2014	Female	26/APR/2022	14.1
104	7026	2018	Male	18/AUG/2022	14.2
105	7026	1995	Male	2022-09-05	12.9
106	7026	2018	Female	2022-10-24	13.8
107	7026	2020	Female	14/DEC/2022	13.4
108	7026	1981	Male	2023-01-05	13
109	7026	2014	Male	13/FEB/2023	11.8
1	7027	2017	Male	2022-03-07	13.9
101	7027	2018	Male	2022-03-07	13.9
102	7027	1997	Female	26/APR/2022	15.7
103	7027	2014	Male	2022-06-15	14.2
104	7027	2020	Female	18/AUG/2022	14.8
105	7027	1982	Female	2022-09-05	13.2
106	7027	2019	Male	2022-10-24	13.2
107	7027	2020	Female	14/DEC/2022	11.9
108	7027	2021	Female	2023-01-05	12.7
109	7027	1970	Female	13/FEB/2023	12.3
1	7028	2009	Female	2022-03-07	12.4
101	7028	2018	Male	2022-03-08	12.4
102	7028	2020	Male	27/APR/2022	11.7
103	7028	2019	Male	2022-06-15	11.7
104	7028	2021	Male	02/AUG/2022	13.2
105	7028	2009	Female	2022-09-06	10.6
106	7028	2009	Female	2022-10-25	12.9
107	7028	2014	Female	17/DEC/2022	11.2
108	7028	1970	Male	2023-01-06	11.7
109	7028	2016	Female	15/FEB/2023	12
1	7029	2017	Female	2022-03-08	12.8
101	7029	1962	Male	2022-03-08	12.8
102	7029	1967	Female	27/APR/2022	12.1
103	7029	2009	Male	2022-06-15	12.3
106	7029	2009	Male	2022-10-26	13.1
107	7029	2012	Male	19/DEC/2022	13.4
108	7029	1987	Female	2023-01-06	11.8
109	7029	2010	Female	14/FEB/2023	12.1
1	7030	2015	Male	2022-03-08	16.7
101	7030	2018	Female	2022-03-08	16.7
102	7030	1998	Female	27/APR/2022	15.3
103	7030	2018	Female	2022-06-15	14.9
104	7030	2021	Female	01/AUG/2022	16.9
105	7030	1958	Female	2022-09-06	16.2
106	7030	2005	Female	2022-10-25	16.5
107	7030	2016	Female	17/DEC/2022	15.6
108	7030	2017	Male	2023-01-06	15
1	7031	2002	Male	2022-03-08	13
101	7031	2003	Female	2022-03-08	13
102	7031	2021	Male	27/APR/2022	11.6
103	7031	1958	Male	2022-06-15	10.7
106	7031	2010	Female	2022-10-26	13.7
107	7031	2013	Male	19/DEC/2022	12.6
108	7031	2018	Female	2023-01-06	11.7
109	7031	2013	Male	14/FEB/2023	12.7
1	7032	2017	Male	2022-03-08	16.2
101	7032	1990	Female	2022-03-08	16.2
102	7032	2010	Male	25/APR/2022	16.2
103	7032	2015	Male	2022-06-15	15.3
104	7032	2018	Female	02/AUG/2022	14.3
105	7032	2021	Female	2022-09-05	15.6
106	7032	2021	Male	2022-10-24	15
107	7032	1974	Female	15/DEC/2022	15.7
108	7032	2006	Male	2023-01-05	10.8
109	7032	2010	Female	14/FEB/2023	14
1	7033	2013	Female	2022-03-08	12.5
101	7033	1967	Female	2022-03-08	12.5
102	7033	2005	Female	25/APR/2022	11.4
103	7033	2017	Male	2022-06-15	11.2
104	7033	1990	Male	02/AUG/2022	12
105	7033	2009	Female	2022-09-05	11.6
106	7033	2010	Male	2022-10-24	11.6
107	7033	2012	Male	15/DEC/2022	11.7
108	7033	1992	Male	2023-01-05	10.8
109	7033	2013	Male	14/FEB/2023	11.2
1	7034	2015	Male	2022-03-08	12.7
101	7034	2019	Female	2022-03-08	12.7
102	7034	1983	Male	25/APR/2022	11.2
103	7034	2009	Male	2022-06-15	13
104	7034	2011	Female	02/AUG/2022	12.8
105	7034	2019	Male	2022-09-05	12
106	7034	2014	Male	2022-10-24	12.3
107	7034	2013	Male	15/DEC/2022	12.3
108	7034	2007	Female	2023-01-05	12.1
1	7035	2017	Male	2022-03-08	12.6
101	7035	1980	Female	2022-03-08	12.6
102	7035	2015	Female	25/APR/2022	12.1
103	7035	2015	Female	2022-06-15	12.3
104	7035	2019	Male	01/AUG/2022	11.4
105	7035	1987	Male	2022-09-06	12.5
106	7035	2017	Male	2022-10-24	12.7
107	7035	1992	Female	14/DEC/2022	10.8
108	7035	2007	Male	2023-01-05	10.3
109	7035	2010	Female	13/FEB/2023	11.6
1	7036	1980	Male	2022-03-08	11.5
101	7036	2004	Female	2022-03-08	11.5
102	7036	2013	Female	26/APR/2022	10.7
103	7036	2018	Male	2022-06-16	10.9
104	7036	1989	Male	01/AUG/2022	11
105	7036	2010	Female	2022-09-05	10.2
106	7036	2015	Male	2022-10-25	11.5
107	7036	2020	Male	15/DEC/2022	12.4
108	7036	2010	Female	2023-01-05	14
1	7037	2016	Female	2022-03-08	13.2
101	7037	1982	Female	2022-03-08	13.2
102	7037	1999	Male	25/APR/2022	12.1
103	7037	2015	Male	2022-06-16	12.5
104	7037	1986	Female	01/AUG/2022	12.9
105	7037	2007	Female	2022-09-05	13.8
106	7037	2014	Female	2022-10-25	12.1
107	7037	2016	Male	15/DEC/2022	13.8
108	7037	2021	Female	2023-01-05	12
1	7038	1982	Male	2022-03-08	9.6
101	7038	1968	Male	2022-03-08	9.6
102	7038	2008	Male	25/APR/2022	11.6
103	7038	2018	Male	2022-06-17	12
104	7038	2005	Female	01/AUG/2022	9.7
106	7038	2020	Female	2022-10-25	12.8
107	7038	2021	Female	15/DEC/2022	13.6
108	7038	2021	Male	2023-01-05	12.7
1	7039	2019	Female	2022-03-08	11.7
101	7039	2019	Male	2022-03-08	11.7
102	7039	2020	Male	25/APR/2022	12
103	7039	2003	Female	2022-06-16	12.1
104	7039	2019	Female	01/AUG/2022	12.8
105	7039	2020	Female	2022-09-05	11.4
106	7039	1992	Female	2022-10-25	11.6
107	7039	2012	Female	15/DEC/2022	12.6
108	7039	2014	Male	2023-01-05	12.3
1	7040	2010	Female	2022-03-08	14.5
101	7040	1994	Female	2022-03-08	14.5
103	7040	2014	Male	2022-06-15	13.5
105	7040	2018	Male	2022-09-06	11.9
106	7040	2019	Female	2022-10-26	14.7
1	7041	2013	Male	2022-03-08	13.1
101	7041	2016	Female	2022-03-08	13.1
103	7041	2019	Male	2022-06-15	12.4
104	7041	1996	Female	03/AUG/2022	13.6
105	7041	2009	Female	2022-09-07	13.5
106	7041	2021	Female	2022-10-26	13.4
107	7041	2019	Male	17/DEC/2022	13.9
108	7041	2020	Male	2023-01-06	12.8
109	7041	1957	Female	15/FEB/2023	14.4
1	7042	1965	Male	2022-03-08	12.8
101	7042	2006	Female	2022-03-08	12.8
102	7042	1967	Female	27/APR/2022	13.1
103	7042	2008	Male	2022-06-15	12.3
104	7042	2014	Male	03/AUG/2022	13.3
105	7042	2018	Female	2022-09-07	11.1
106	7042	1980	Male	2022-10-25	12.5
107	7042	2007	Male	17/DEC/2022	13.4
108	7042	2013	Female	2023-01-06	12.4
109	7042	2014	Female	15/FEB/2023	12.7
1	7043	2016	Male	2022-03-09	11.6
101	7043	2017	Female	2022-03-09	11.6
102	7043	2014	Male	27/APR/2022	11.9
103	7043	1982	Female	2022-06-17	11.6
104	7043	2007	Female	12/AUG/2022	11.7
105	7043	2009	Male	2022-09-12	14.7
106	7043	2010	Female	2022-11-07	12.3
107	7043	2011	Female	22/DEC/2022	13.9
108	7043	2012	Male	2023-01-09	14
109	7043	2016	Male	23/FEB/2023	13.1
1	7044	2020	Female	2022-03-09	8.4
101	7044	2020	Female	2022-03-09	8.4
102	7044	2020	Female	27/APR/2022	9.7
103	7044	2020	Female	2022-06-17	10.4
104	7044	2020	Female	12/AUG/2022	6.7
105	7044	2020	Female	2022-09-12	8.8
106	7044	2020	Female	2022-11-07	9.5
107	7044	2020	Female	22/DEC/2022	9.2
108	7044	2020	Female	2023-01-09	9.6
109	7044	2020	Female	23/FEB/2023	10.1
1	7045	2017	Female	2022-03-09	13
101	7045	2017	Female	2022-03-09	13
102	7045	2017	Female	27/APR/2022	12.1
103	7045	2017	Female	2022-06-17	11.7
104	7045	2017	Female	12/AUG/2022	10.9
105	7045	2017	Female	2022-09-12	11.8
106	7045	2017	Female	2022-11-07	13.3
107	7045	2017	Female	22/DEC/2022	10
108	7045	2017	Female	2023-01-09	11.2
109	7045	2017	Female	23/FEB/2023	12.3
1	7046	1973	Male	2022-03-09	9.3
101	7046	1973	Male	2022-03-09	11
102	7046	1973	Male	27/APR/2022	9.3
103	7046	1973	Male	2022-06-17	10.9
104	7046	1973	Male	12/AUG/2022	10.7
105	7046	1973	Male	2022-09-12	12.8
106	7046	1973	Male	2022-11-07	10.5
107	7046	1973	Male	22/DEC/2022	11.6
108	7046	1973	Male	2023-01-09	11.2
109	7046	1973	Male	23/FEB/2023	11.1
1	7047	1972	Female	2022-03-09	13
101	7047	1972	Female	2022-03-09	13
102	7047	1972	Female	29/APR/2022	12.3
103	7047	1972	Female	2022-06-20	12.8
104	7047	1972	Female	12/AUG/2022	11.6
105	7047	1972	Female	2022-09-19	14.2
106	7047	1972	Female	2022-11-07	13.9
107	7047	1972	Female	22/DEC/2022	14
108	7047	1972	Female	2023-01-11	13.4
109	7047	1972	Female	23/FEB/2023	11.8
1	7048	2008	Female	2022-03-09	11
101	7048	2008	Female	2022-03-09	11
102	7048	2008	Female	29/APR/2022	11.5
103	7048	2008	Female	2022-06-20	12.5
104	7048	2008	Female	12/AUG/2022	11.4
105	7048	2008	Female	2022-09-19	11.7
106	7048	2008	Female	2022-11-07	11.6
107	7048	2008	Female	22/DEC/2022	11
108	7048	2008	Female	2023-01-11	12.1
109	7048	2008	Female	23/FEB/2023	11
1	7049	2011	Male	2022-03-09	12.2
101	7049	2011	Male	2022-03-09	12.2
102	7049	2011	Male	29/APR/2022	11.5
103	7049	2011	Male	2022-06-20	12.1
104	7049	2011	Male	12/AUG/2022	12.3
105	7049	2011	Male	2022-09-19	10.9
106	7049	2011	Male	2022-11-07	13.8
107	7049	2011	Male	22/DEC/2022	12
108	7049	2011	Male	2023-01-11	10.8
109	7049	2011	Male	23/FEB/2023	11.4
1	7050	2017	Male	2022-03-09	10.4
101	7050	2017	Male	2022-03-09	10.4
102	7050	2017	Male	29/APR/2022	10.6
103	7050	2017	Male	2022-06-20	9.12
104	7050	2017	Male	12/AUG/2022	10.9
105	7050	2017	Male	2022-09-19	11
106	7050	2017	Male	2022-11-07	11.3
107	7050	2017	Male	22/DEC/2022	10.9
108	7050	2017	Male	2023-01-11	11.7
109	7050	2017	Male	23/FEB/2023	10
1	7051	1968	Female	2022-03-09	14.2
101	7051	1968	Female	2022-03-09	14.2
102	7051	1968	Female	27/APR/2022	14
103	7051	1968	Female	2022-06-17	13.3
104	7051	1968	Female	16/AUG/2022	14.1
105	7051	1968	Female	2022-09-12	14
106	7051	1968	Female	2022-11-01	13.2
107	7051	1968	Female	22/DEC/2022	13.9
108	7051	1968	Female	2023-01-09	13.2
109	7051	1968	Female	23/FEB/2023	13.2
1	7052	2010	Female	2022-03-09	13.2
101	7052	2010	Female	2022-03-09	13.3
102	7052	2010	Female	27/APR/2022	12.5
103	7052	2010	Female	2022-06-17	13.9
104	7052	2010	Female	16/AUG/2022	14.6
105	7052	2010	Female	2022-09-12	14.5
106	7052	2010	Female	2022-11-01	14.3
107	7052	2010	Female	22/DEC/2022	12.5
108	7052	2010	Female	2023-01-09	10.5
109	7052	2010	Female	23/FEB/2023	11
1	7053	2018	Male	2022-03-09	13.6
101	7053	2018	Male	2022-03-09	13.6
102	7053	2018	Male	27/APR/2022	10.6
103	7053	2018	Male	2022-06-17	12.7
105	7053	2018	Male	2022-09-12	10.1
106	7053	2018	Male	2022-11-01	8.9
107	7053	2018	Male	22/DEC/2022	10.6
108	7053	2018	Male	2023-01-09	12.6
109	7053	2018	Male	23/FEB/2023	11.7
1	7054	1980	Female	2022-03-09	12.1
101	7054	1980	Female	2022-03-09	12.1
102	7054	1980	Female	27/APR/2022	13.9
103	7054	1980	Female	2022-06-17	10
104	7054	1980	Female	16/AUG/2022	10.6
105	7054	1980	Female	2022-09-12	11.9
106	7054	1980	Female	2022-11-01	10.8
107	7054	1980	Female	22/DEC/2022	10.4
108	7054	1980	Female	2023-01-09	11.6
109	7054	1980	Female	23/FEB/2023	12.4
1	7055	1979	Female	2022-03-09	14.2
101	7055	1979	Female	2022-03-09	14.2
102	7055	1979	Female	29/APR/2022	11.3
103	7055	1979	Female	2022-06-20	12.8
104	7055	1979	Female	12/AUG/2022	12.3
105	7055	1979	Female	2022-09-19	13.4
106	7055	1979	Female	2022-11-07	12.7
107	7055	1979	Female	22/DEC/2022	11
108	7055	1979	Female	2023-01-11	13.2
109	7055	1979	Female	23/FEB/2023	13.3
1	7056	2012	Male	2022-03-09	12.5
101	7056	2012	Male	2022-03-09	12.5
102	7056	2012	Male	29/APR/2022	11.5
103	7056	2012	Male	2022-06-20	12
104	7056	2012	Male	12/AUG/2022	11.8
105	7056	2012	Male	2022-09-19	11.4
106	7056	2012	Male	2022-11-07	10.1
107	7056	2012	Male	22/DEC/2022	5.9
108	7056	2012	Male	2023-01-11	12
109	7056	2012	Male	23/FEB/2023	11.8
1	7057	2012	Female	2022-03-09	10.7
101	7057	2012	Female	2022-03-09	10.7
102	7057	2012	Female	29/APR/2022	12.4
103	7057	2012	Female	2022-06-20	9.9
104	7057	2012	Female	12/AUG/2022	13
105	7057	2012	Female	2022-09-19	11.2
106	7057	2012	Female	2022-11-07	10.5
107	7057	2012	Female	22/DEC/2022	13.7
108	7057	2012	Female	2023-01-11	11.1
109	7057	2012	Female	23/FEB/2023	12.1
1	7058	2019	Male	2022-03-09	8.4
101	7058	2019	Male	2022-03-09	8.4
102	7058	2019	Male	29/APR/2022	9.8
103	7058	2019	Male	2022-06-20	10.8
104	7058	2019	Male	12/AUG/2022	8.7
105	7058	2019	Male	2022-09-19	10.2
106	7058	2019	Male	2022-11-07	12.7
107	7058	2019	Male	22/DEC/2022	14.1
108	7058	2019	Male	2023-01-11	10
109	7058	2019	Male	23/FEB/2023	10.6
1	7059	1966	Male	2022-03-09	12.8
101	7059	1966	Male	2022-03-09	12.8
102	7059	1966	Male	29/APR/2022	12.6
103	7059	1966	Male	2022-06-20	11.2
104	7059	1966	Male	12/AUG/2022	12.3
105	7059	1966	Male	2022-09-19	14
106	7059	1966	Male	2022-11-07	13
107	7059	1966	Male	23/DEC/2022	14.2
108	7059	1966	Male	2023-01-11	15
109	7059	1966	Male	23/FEB/2023	12.7
1	7060	2004	Male	2022-03-09	9.9
101	7060	2004	Male	2022-03-09	9.9
102	7060	2004	Male	29/APR/2022	8.4
103	7060	2004	Male	2022-06-20	9.9
104	7060	2004	Male	12/AUG/2022	8.4
105	7060	2004	Male	2022-09-19	12.6
106	7060	2004	Male	2022-11-07	8.3
107	7060	2004	Male	23/DEC/2022	12.8
108	7060	2004	Male	2023-01-11	12.3
109	7060	2004	Male	23/FEB/2023	11.7
1	7061	2010	Male	2022-03-09	11.9
101	7061	2010	Male	2022-03-09	10.25
102	7061	2010	Male	29/APR/2022	11.7
103	7061	2010	Male	2022-06-20	12.9
104	7061	2010	Male	12/AUG/2022	12
105	7061	2010	Male	2022-09-19	10.7
106	7061	2010	Male	2022-11-07	11.1
107	7061	2010	Male	23/DEC/2022	11.6
108	7061	2010	Male	2023-01-11	13
109	7061	2010	Male	23/FEB/2023	13.9
1	7062	2013	Male	2022-03-09	10.2
101	7062	2013	Male	2022-03-09	10.2
102	7062	2013	Male	29/APR/2022	11.3
103	7062	2013	Male	2022-06-20	10.6
104	7062	2013	Male	12/AUG/2022	12.5
105	7062	2013	Male	2022-09-19	11.7
106	7062	2013	Male	2022-11-07	12.4
107	7062	2013	Male	23/DEC/2022	12
108	7062	2013	Male	2023-01-11	12.3
109	7062	2013	Male	23/FEB/2023	11.4
1	7063	1980	Female	2022-03-09	13.2
101	7063	1980	Female	2022-03-09	13.2
102	7063	1980	Female	29/APR/2022	13
103	7063	1980	Female	2022-06-17	12.2
104	7063	1980	Female	11/AUG/2022	12.1
105	7063	1980	Female	2022-09-12	15.2
106	7063	1980	Female	2022-11-03	13.2
107	7063	1980	Female	22/DEC/2022	11.3
108	7063	1980	Female	2023-01-09	13.1
109	7063	1980	Female	23/FEB/2023	14
1	7064	2008	Male	2022-03-09	13.3
101	7064	2008	Male	2022-03-09	13.3
102	7064	2008	Male	29/APR/2022	8.48
103	7064	2008	Male	2022-06-17	13.7
104	7064	2008	Male	11/AUG/2022	12.8
105	7064	2008	Male	2022-09-12	10.9
106	7064	2008	Male	2022-11-07	12.7
107	7064	2008	Male	22/DEC/2022	12
108	7064	2008	Male	2023-01-09	12.1
109	7064	2008	Male	23/FEB/2023	13.1
1	7065	2011	Female	2022-03-09	12.5
101	7065	2011	Female	2022-03-09	12.5
102	7065	2011	Female	29/APR/2022	8.51
103	7065	2011	Female	2022-06-17	12.7
104	7065	2011	Female	11/AUG/2022	11.3
105	7065	2011	Female	2022-09-12	13.4
106	7065	2011	Female	2022-11-07	12.8
107	7065	2011	Female	22/DEC/2022	11.5
108	7065	2011	Female	2023-01-09	12.3
109	7065	2011	Female	23/FEB/2023	11.8
1	7066	2014	Female	2022-03-09	12.9
101	7066	2014	Female	2022-03-09	12.9
102	7066	2014	Female	29/APR/2022	10.1
103	7066	2014	Female	2022-06-17	11.4
104	7066	2014	Female	11/AUG/2022	11.9
105	7066	2014	Female	2022-09-12	11.8
106	7066	2014	Female	2022-11-07	11.8
107	7066	2014	Female	22/DEC/2022	11.2
108	7066	2014	Female	2023-01-09	11.2
109	7066	2014	Female	23/FEB/2023	10
1	7067	2018	2018	2022-03-09	13.4
101	7067	2018	2018	2022-03-09	13.4
102	7067	2018	2018	29/APR/2022	11.8
103	7067	2018	2018	2022-06-17	10.1
104	7067	2018	2018	11/AUG/2022	13.5
105	7067	2018	2018	2022-09-12	10.6
106	7067	2018	2018	2022-11-03	12
107	7067	2018	2018	22/DEC/2022	10.2
108	7067	2018	2018	2023-01-09	10.1
109	7067	2018	2018	23/FEB/2023	10.2
1	7068	1984	Male	2022-03-09	13.1
101	7068	1984	Male	2022-03-09	13.1
102	7068	1984	Male	29/APR/2022	12.8
103	7068	1984	Male	2022-06-20	14
105	7068	1984	Male	2022-09-12	14.7
106	7068	1984	Male	2022-11-10	12.5
107	7068	1984	Male	22/DEC/2022	12
108	7068	1984	Male	2023-01-09	13.6
109	7068	1984	Male	23/FEB/2023	11
1	7069	2016	Male	2022-03-09	9.5
101	7069	2016	Male	2022-03-09	9.5
102	7069	2016	Male	29/APR/2022	7.1
103	7069	2016	Male	2022-06-20	8.5
104	7069	2016	Male	12/AUG/2022	10.8
105	7069	2016	Male	2022-09-12	11.9
106	7069	2016	Male	2022-11-10	9.8
107	7069	2016	Male	22/DEC/2022	11.1
108	7069	2016	Male	2023-01-09	10.4
109	7069	2016	Male	23/FEB/2023	13.2
101	7070	2011	Male	2022-03-09	12
102	7070	2011	Male	29/APR/2022	11.6
103	7070	2011	Male	2022-06-20	11.7
104	7070	2011	Male	16/AUG/2022	13.1
105	7070	2011	Male	2022-09-14	10.3
106	7070	2011	Male	2022-11-10	11.1
107	7070	2011	Male	22/DEC/2022	11.9
108	7070	2011	Male	2023-01-09	11.3
109	7070	2011	Male	23/FEB/2023	12
1	7071	2010	Male	2022-03-09	12.6
101	7071	2010	Male	2022-03-09	12.6
102	7071	2010	Male	29/APR/2022	12.7
103	7071	2010	Male	2022-06-20	12.1
104	7071	2010	Male	16/AUG/2022	12.4
105	7071	2010	Male	2022-09-14	11.2
106	7071	2010	Male	2022-11-10	12
107	7071	2010	Male	22/DEC/2022	13.2
108	7071	2010	Male	2023-01-09	12
109	7071	2010	Male	23/FEB/2023	13.6
1	7072	1972	Female	2022-03-09	13.9
101	7072	1972	Female	2022-03-09	13.9
102	7072	1972	Female	27/APR/2022	12.8
103	7072	1972	Female	2022-06-20	13.3
104	7072	1972	Female	12/AUG/2022	14.5
105	7072	1972	Female	2022-09-12	14
106	7072	1972	Female	2022-11-07	14.2
107	7072	1972	Female	22/DEC/2022	13.3
108	7072	1972	Female	2023-01-09	12.9
109	7072	1972	Female	23/FEB/2023	12
1	7073	2016	Female	2022-03-09	10.7
101	7073	2016	Female	2022-03-09	10.7
102	7073	2016	Female	27/APR/2022	7.2
103	7073	2016	Female	2022-06-20	10.6
104	7073	2016	Female	12/AUG/2022	11
105	7073	2016	Female	2022-09-12	10.9
106	7073	2016	Female	2022-11-07	10.1
107	7073	2016	Female	23/DEC/2022	11.6
108	7073	2016	Female	2023-01-09	9.8
109	7073	2016	Female	23/FEB/2023	11.7
1	7074	2017	Female	2022-03-09	11.7
101	7074	2017	Female	2022-03-09	11.7
102	7074	2017	Female	27/APR/2022	11.5
103	7074	2017	Female	2022-06-20	11
104	7074	2017	Female	12/AUG/2022	12.2
105	7074	2017	Female	2022-09-12	11.9
106	7074	2017	Female	2022-11-07	12.4
107	7074	2017	Female	22/DEC/2022	10.4
108	7074	2017	Female	2023-01-09	10.4
109	7074	2017	Female	23/FEB/2023	13.2
1	7075	2019	Female	09/MAY/2022	11.5
101	7075	2019	Female	2022-03-09	11.5
102	7075	2019	Female	27/APR/2022	9
103	7075	2019	Female	2022-06-20	10.6
104	7075	2019	Female	12/AUG/2022	12.3
105	7075	2019	Female	2022-09-12	11.8
106	7075	2019	Female	2022-11-07	12.7
107	7075	2019	Female	22/DEC/2022	11.6
1	7076	1966	Female	2022-03-09	11.6
101	7076	1966	Female	2022-03-09	11.6
102	7076	1966	Female	27/APR/2022	12.7
103	7076	1966	Female	2022-06-17	9.3
104	7076	1966	Female	11/AUG/2022	13.3
105	7076	1966	Female	2022-09-12	15.4
106	7076	1966	Female	2022-11-07	13.5
107	7076	1966	Female	22/DEC/2022	13.5
108	7076	1966	Female	2023-01-09	13.5
109	7076	1966	Female	23/FEB/2023	15
1	7077	2013	Female	2022-03-09	10.5
101	7077	2013	Female	2022-03-09	10.5
102	7077	2013	Female	27/APR/2022	11.7
103	7077	2013	Female	2022-06-17	12.6
104	7077	2013	Female	11/AUG/2022	13.5
105	7077	2013	Female	2022-09-12	13
106	7077	2013	Female	2022-11-07	12.7
107	7077	2013	Female	22/DEC/2022	13.1
108	7077	2013	Female	2023-01-09	12.3
109	7077	2013	Female	23/FEB/2023	10.4
1	7078	2013	Female	2022-03-09	12.1
101	7078	2013	Female	2022-03-09	12.1
102	7078	2013	Female	27/APR/2022	11.3
103	7078	2013	Female	2022-06-17	11.9
104	7078	2013	Female	11/AUG/2022	11.5
105	7078	2013	Female	2022-09-12	11.7
106	7078	2013	Female	2022-11-07	11.8
107	7078	2013	Female	22/DEC/2022	11.4
108	7078	2013	Female	2023-01-09	11.6
109	7078	2013	Female	23/FEB/2023	11.3
1	7079	2021	Female	2022-03-09	11.1
101	7079	2021	Female	2022-03-09	11.1
102	7079	2021	Female	27/APR/2022	12.6
103	7079	2021	Female	2022-06-17	12.5
104	7079	2021	Female	11/AUG/2022	13.3
105	7079	2021	Female	2022-09-12	13.6
106	7079	2021	Female	2022-11-07	12.4
107	7079	2021	Female	22/DEC/2022	10.2
108	7079	2021	Female	2023-01-09	10.5
109	7079	2021	Female	23/FEB/2023	12
1	7080	1987	Female	2022-03-09	11.2
101	7080	1987	Female	2022-03-09	11.2
102	7080	1987	Female	27/APR/2022	9.45
103	7080	1987	Female	2022-06-17	10.5
104	7080	1987	Female	11/AUG/2022	13
105	7080	1987	Female	2022-09-12	15.4
106	7080	1987	Female	2022-11-07	12.2
107	7080	1987	Female	22/DEC/2022	12.8
108	7080	1987	Female	2023-01-11	10.4
109	7080	1987	Female	23/FEB/2023	14
1	7081	2010	Male	2022-03-09	12.8
101	7081	2010	Male	2022-03-09	12.8
102	7081	2010	Male	27/APR/2022	11.5
103	7081	2010	Male	2022-06-17	11
104	7081	2010	Male	11/AUG/2022	11.6
105	7081	2010	Male	2022-09-12	13.2
106	7081	2010	Male	2022-11-07	12.6
107	7081	2010	Male	22/DEC/2022	12.8
108	7081	2010	Male	2023-01-11	13.2
109	7081	2010	Male	23/FEB/2023	13.1
1	7082	2019	Male	2022-03-09	13.4
101	7082	2019	Male	2022-03-09	13.4
102	7082	2019	Male	27/APR/2022	11.6
103	7082	2019	Male	2022-06-17	12
104	7082	2019	Male	11/AUG/2022	12.3
105	7082	2019	Male	2022-09-12	12.8
106	7082	2019	Male	2022-11-07	10
107	7082	2019	Male	22/DEC/2022	11.3
108	7082	2019	Male	2023-01-11	12.1
109	7082	2019	Male	23/FEB/2023	11.5
1	7083	2019	Male	2022-03-09	11.9
101	7083	2019	Male	2022-03-09	11.9
102	7083	2019	Male	27/APR/2022	9.39
103	7083	2019	Male	2022-06-17	10.8
104	7083	2019	Male	11/AUG/2022	10.7
105	7083	2019	Male	2022-09-12	12.5
106	7083	2019	Male	2022-11-07	11.6
107	7083	2019	Male	22/DEC/2022	12
108	7083	2019	Male	2023-01-11	10.8
109	7083	2019	Male	23/FEB/2023	10.2
1	7084	1987	Female	2022-03-09	10.6
101	7084	1987	Female	2022-03-09	10.6
102	7084	1987	Female	27/APR/2022	11.5
103	7084	1987	Female	2022-06-17	11.4
104	7084	1987	Female	12/AUG/2022	10.9
105	7084	1987	Female	2022-09-12	12.8
106	7084	1987	Female	2022-11-07	13
107	7084	1987	Female	22/DEC/2022	12.3
108	7084	1987	Female	2023-01-11	13.1
109	7084	1987	Female	24/FEB/2023	13
1	7085	2018	Male	2022-03-09	11.5
101	7085	2018	Male	2022-03-09	11.5
102	7085	2018	Male	27/APR/2022	9.49
103	7085	2018	Male	2022-06-17	10.3
104	7085	2018	Male	12/AUG/2022	11.1
105	7085	2018	Male	2022-09-12	10.2
106	7085	2018	Male	2022-11-07	12.5
107	7085	2018	Male	22/DEC/2022	9.4
108	7085	2018	Male	2023-01-11	11
109	7085	2018	Male	24/FEB/2023	11.8
1	7086	2020	Female	2022-03-09	10.1
101	7086	2020	Female	2022-03-09	11.17
102	7086	2020	Female	27/APR/2022	8.7
103	7086	2020	Female	2022-06-17	10.5
104	7086	2020	Female	12/AUG/2022	10.7
105	7086	2020	Female	2022-09-12	11.4
106	7086	2020	Female	2022-11-07	11
107	7086	2020	Female	22/DEC/2022	9.1
108	7086	2020	Female	2023-01-11	10.8
109	7086	2020	Female	24/FEB/2023	10.6
1	7087	2008	Female	2022-03-10	10.6
101	7087	2008	Female	2022-03-10	10.6
102	7087	2008	Female	04/MAY/2022	8.55
103	7087	2008	Female	2022-06-29	10.3
104	7087	2008	Female	03/AUG/2022	11.3
105	7087	2008	Female	2022-09-07	10.9
106	7087	2008	Female	2022-10-28	11.2
107	7087	2008	Female	16/DEC/2022	10.5
108	7087	2008	Female	2023-01-09	12
109	7087	2008	Female	15/FEB/2023	10.3
1	7088	2015	Male	2022-03-10	11.9
101	7088	2015	Male	2022-03-10	11.9
102	7088	2015	Male	04/MAY/2022	11
103	7088	2015	Male	2022-06-30	12.7
104	7088	2015	Male	09/AUG/2022	11.5
107	7088	2015	Male	16/DEC/2022	10.4
108	7088	2015	Male	2023-01-09	11.6
109	7088	2015	Male	15/FEB/2023	12.2
1	7089	2015	Male	2022-03-10	8.6
101	7089	2015	Male	2022-03-10	8.6
102	7089	2015	Male	04/MAY/2022	8.5
103	7089	2015	Male	2022-06-29	6.6
106	7089	2015	Male	2022-10-28	9.3
107	7089	2015	Male	16/DEC/2022	7.5
108	7089	2015	Male	2023-01-02	9.4
109	7089	2015	Male	15/FEB/2023	8.3
1	7090	2020	Female	2022-03-10	11.3
101	7090	2020	Female	2022-03-10	11.3
102	7090	2020	Female	04/MAY/2022	9.7
103	7090	2020	Female	2022-06-30	11.2
104	7090	2020	Female	03/AUG/2022	11.5
105	7090	2020	Female	2022-09-07	13.3
107	7090	2020	Female	16/DEC/2022	11.3
108	7090	2020	Female	2023-01-09	10.4
109	7090	2020	Female	15/FEB/2023	12.7
1	7091	1967	Female	2022-03-10	13.5
101	7091	1967	Female	2022-03-10	13.5
102	7091	1967	Female	04/MAY/2022	10.9
103	7091	1967	Female	2022-06-30	11.2
104	7091	1967	Female	03/AUG/2022	12.8
105	7091	1967	Female	2022-09-07	12.8
107	7091	1967	Female	19/DEC/2022	15.1
108	7091	1967	Female	2023-01-09	13.1
109	7091	1967	Female	15/FEB/2023	13.7
1	7092	2015	Male	2022-03-10	9.37
101	7092	2015	Male	2022-03-10	13.1
102	7092	2015	Male	04/MAY/2022	9.3
103	7092	2015	Male	2022-06-30	13.4
104	7092	2015	Male	03/AUG/2022	12.8
105	7092	2015	Male	2022-09-07	13.1
107	7092	2015	Male	16/DEC/2022	12.1
108	7092	2015	Male	2023-01-09	10.9
109	7092	2015	Male	15/FEB/2023	13
1	7093	1972	Male	2022-03-10	16
101	7093	1972	Male	2022-03-10	16
105	7093	1972	Male	2022-09-07	12.4
107	7093	1972	Male	29/DEC/2022	12.3
108	7093	1972	Male	2023-01-11	13
109	7093	1972	Male	16/FEB/2023	14.9
1	7094	2002	Female	2022-03-10	10.7
101	7094	2002	Female	2022-03-10	10.7
102	7094	2002	Female	05/MAY/2022	10.3
104	7094	2002	Female	17/AUG/2022	13
105	7094	2002	Female	2022-09-07	13.8
106	7094	2002	Female	2022-10-28	13.8
107	7094	2002	Female	16/DEC/2022	12.4
108	7094	2002	Female	2023-01-09	12
109	7094	2002	Female	15/FEB/2023	12.6
1	7095	2005	Female	2022-03-10	14
101	7095	2005	Female	2022-03-10	14
102	7095	2005	Female	05/MAY/2022	11.8
104	7095	2005	Female	17/AUG/2022	12.5
105	7095	2005	Female	2022-09-07	12.9
106	7095	2005	Female	2022-10-28	11.7
107	7095	2005	Female	16/DEC/2022	11.9
108	7095	2005	Female	2023-01-09	13.2
109	7095	2005	Female	15/FEB/2023	12.3
1	7096	1992	Female	2022-03-10	14.5
101	7096	1992	Female	2022-03-10	14.5
102	7096	1992	Female	04/MAY/2022	13.7
103	7096	1992	Female	2022-06-27	13.4
104	7096	1992	Female	04/AUG/2022	12.4
105	7096	1992	Female	2022-09-07	16.1
106	7096	1992	Female	2022-10-28	12.9
107	7096	1992	Female	16/DEC/2022	12.8
108	7096	1992	Female	2023-01-09	12.5
109	7096	1992	Female	15/FEB/2023	13.6
1	7097	1990	Female	2022-03-10	14.9
101	7097	1990	Female	2022-03-10	14.9
102	7097	1990	Female	04/MAY/2022	14.1
103	7097	1990	Female	2022-06-29	13.4
104	7097	1990	Female	03/AUG/2022	14.4
105	7097	1990	Female	2022-09-07	13.9
106	7097	1990	Female	2022-10-28	15.2
107	7097	1990	Female	16/DEC/2022	14.3
108	7097	1990	Female	2023-01-09	13
109	7097	1990	Female	15/FEB/2023	13.4
1	7098	2010	Male	2022-03-10	11.8
101	7098	2010	Male	2022-03-10	11.8
102	7098	2010	Male	04/MAY/2022	12.4
103	7098	2010	Male	2022-06-29	9.7
104	7098	2010	Male	03/AUG/2022	13.1
105	7098	2010	Male	2022-09-07	11.7
107	7098	2010	Male	16/DEC/2022	12
108	7098	2010	Male	2023-01-09	11.9
109	7098	2010	Male	15/FEB/2023	12.3
1	7099	2015	Female	2022-03-10	12.2
101	7099	2015	Female	2022-03-10	12.2
102	7099	2015	Female	04/MAY/2022	12.5
103	7099	2015	Female	2022-06-29	13.7
104	7099	2015	Female	03/AUG/2022	15.1
105	7099	2015	Female	2022-09-07	13.5
106	7099	2015	Female	2022-10-28	13.3
107	7099	2015	Female	16/DEC/2022	13.4
108	7099	2015	Female	2023-01-09	12.1
109	7099	2015	Female	15/FEB/2023	11.8
1	7100	2015	Female	2022-03-10	11.9
101	7100	2015	Female	2022-03-10	11.9
102	7100	2015	Female	04/MAY/2022	11.1
103	7100	2015	Female	2022-06-29	11.7
104	7100	2015	Female	03/AUG/2022	12.1
105	7100	2015	Female	2022-09-07	11.8
106	7100	2015	Female	2022-10-28	11.9
107	7100	2015	Female	16/DEC/2022	11.5
108	7100	2015	Female	2023-01-09	11
109	7100	2015	Female	15/FEB/2023	12
1	7101	1979	Male	2022-03-10	15.7
101	7101	1979	Male	2022-03-10	15.7
102	7101	1979	Male	04/MAY/2022	14.6
103	7101	1979	Male	2022-06-29	12.8
104	7101	1979	Male	03/AUG/2022	15.2
105	7101	1979	Male	2022-09-07	14.6
106	7101	1979	Male	2022-11-03	14.3
107	7101	1979	Male	16/DEC/2022	14
108	7101	1979	Male	2023-01-09	14.2
109	7101	1979	Male	15/FEB/2023	14.6
1	7102	2000	Female	2022-03-10	12.5
101	7102	2000	Female	2022-03-10	12.5
102	7102	2000	Female	04/MAY/2022	12.5
104	7102	2000	Female	03/AUG/2022	12.8
105	7102	2000	Female	2022-09-07	14.2
106	7102	2000	Female	2022-10-28	14.8
107	7102	2000	Female	16/DEC/2022	13.2
108	7102	2000	Female	2023-01-09	12
109	7102	2000	Female	15/FEB/2023	12.3
1	7103	1996	Male	2022-03-10	15.6
101	7103	1996	Male	2022-03-10	15.6
102	7103	1996	Male	04/MAY/2022	13.9
104	7103	1996	Male	03/AUG/2022	15.8
105	7103	1996	Male	2022-09-07	15.7
106	7103	1996	Male	2022-10-28	15.2
107	7103	1996	Male	16/DEC/2022	14.8
108	7103	1996	Male	2023-01-09	14
109	7103	1996	Male	15/FEB/2023	14.7
1	7104	2004	Female	2022-03-10	13.8
101	7104	2004	Female	2022-03-10	13.8
102	7104	2004	Female	04/MAY/2022	13.3
103	7104	2004	Female	2022-06-29	13.9
104	7104	2004	Female	03/AUG/2022	10.6
105	7104	2004	Female	2022-09-07	12.8
106	7104	2004	Female	2022-10-28	13.7
107	7104	2004	Female	16/DEC/2022	11.6
108	7104	2004	Female	2023-01-09	12.3
109	7104	2004	Female	15/FEB/2023	13.1
1	7105	2017	Female	2022-03-10	12.8
101	7105	2017	Female	2022-03-10	12.8
102	7105	2017	Female	04/MAY/2022	11.6
103	7105	2017	Female	2022-06-29	11.1
104	7105	2017	Female	03/AUG/2022	12.4
105	7105	2017	Female	2022-09-07	11.9
106	7105	2017	Female	2022-10-28	11.5
107	7105	2017	Female	16/DEC/2022	12.1
108	7105	2017	Female	2023-01-09	11
109	7105	2017	Female	15/FEB/2023	11.7
1	7106	2020	Male	2022-03-10	12.6
101	7106	2020	Male	2022-03-10	12.6
102	7106	2020	Male	04/MAY/2022	11
103	7106	2020	Male	2022-06-29	11.4
104	7106	2020	Male	03/AUG/2022	11.3
105	7106	2020	Male	2022-09-07	12.1
106	7106	2020	Male	2022-10-28	11.5
107	7106	2020	Male	16/DEC/2022	12.5
108	7106	2020	Male	2023-01-09	10.7
109	7106	2020	Male	15/FEB/2023	14.2
1	7107	1979	Male	2022-03-10
101	7107	1979	Male	2022-03-10	16.5
102	7107	1979	Male	04/MAY/2022	15.6
103	7107	1979	Male	2022-06-27	15.7
104	7107	1979	Male	03/AUG/2022	17
105	7107	1979	Male	2022-09-07	15.6
106	7107	1979	Male	2022-10-28	11.7
107	7107	1979	Male	16/DEC/2022	14.2
108	7107	1979	Male	2023-01-09	14.8
109	7107	1979	Male	15/FEB/2023	13.6
1	7108	2010	Male	2022-03-10	14.5
101	7108	2010	Male	2022-03-10	14.5
102	7108	2010	Male	04/MAY/2022	15.1
103	7108	2010	Male	2022-06-27	14.3
104	7108	2010	Male	03/AUG/2022	13.2
105	7108	2010	Male	2022-09-07	12.8
106	7108	2010	Male	2022-10-28	13.7
107	7108	2010	Male	16/DEC/2022	13.2
108	7108	2010	Male	2023-01-09	12.7
109	7108	2010	Male	15/FEB/2023	12.1
1	7109	2013	Male	2022-03-10	13.4
101	7109	2013	Male	2022-03-10	13.4
102	7109	2013	Male	04/MAY/2022	13
103	7109	2013	Male	2022-06-27	12.2
104	7109	2013	Male	03/AUG/2022	13.4
105	7109	2013	Male	2022-09-07	12.2
106	7109	2013	Male	2022-10-28	13.1
107	7109	2013	Male	16/DEC/2022	11.8
108	7109	2013	Male	2023-01-09	13.1
109	7109	2013	Male	15/FEB/2023	12.1
1	7110	2017	Female	2022-03-10	10.9
101	7110	2017	Female	2022-03-10	10.9
102	7110	2017	Female	04/MAY/2022	11.5
103	7110	2017	Female	2022-06-29	12.1
104	7110	2017	Female	03/AUG/2022	11.1
105	7110	2017	Female	2022-09-07	10.9
106	7110	2017	Female	2022-10-28	11.2
107	7110	2017	Female	16/DEC/2022	11.9
108	7110	2017	Female	2023-01-09	12.3
109	7110	2017	Female	15/FEB/2023	11.5
1	7111	2014	Male	2022-03-10	11.6
101	7111	2014	Male	2022-03-10	11.6
102	7111	2014	Male	04/MAY/2022	12.4
103	7111	2014	Male	2022-06-29	10.6
104	7111	2014	Male	03/AUG/2022	11.8
105	7111	2014	Male	2022-09-07	11.3
106	7111	2014	Male	2022-10-28	11.4
107	7111	2014	Male	16/DEC/2022	13
108	7111	2014	Male	2023-01-09	13.1
109	7111	2014	Male	15/FEB/2023	11.2
1	7112	2009	Female	2022-03-10	13.3
101	7112	2009	Female	2022-03-10	13.3
102	7112	2009	Female	04/MAY/2022	10.8
103	7112	2009	Female	2022-06-29	12.4
104	7112	2009	Female	03/AUG/2022	12.4
105	7112	2009	Female	2022-09-07	9.9
106	7112	2009	Female	2022-10-28	11.9
107	7112	2009	Female	16/DEC/2022	12.7
108	7112	2009	Female	2023-01-09	13.1
109	7112	2009	Female	15/FEB/2023	12
1	7113	2010	Female	2022-03-10	11.3
101	7113	2010	Female	2022-03-10	11.3
102	7113	2010	Female	04/MAY/2022	10.6
103	7113	2010	Female	2022-06-29	11
104	7113	2010	Female	03/AUG/2022	9.4
105	7113	2010	Female	2022-09-07	10.6
106	7113	2010	Female	2022-10-28	13.2
107	7113	2010	Female	16/DEC/2022	13.1
108	7113	2010	Female	2023-01-09	12.3
109	7113	2010	Female	15/FEB/2023	10.6
1	7114	1965	Male	2022-03-11	14.1
101	7114	1965	Male	2022-03-11	14.1
102	7114	1965	Male	04/MAY/2022	13.7
103	7114	1965	Male	2022-06-30	13.4
104	7114	1965	Male	03/AUG/2022	16.8
105	7114	1965	Male	2022-09-07	14.7
106	7114	1965	Male	2022-10-31	14.5
107	7114	1965	Male	16/DEC/2022	12.2
108	7114	1965	Male	2023-01-09	14.8
109	7114	1965	Male	15/FEB/2023	14.7
1	7115	2016	Male	2022-03-11	14
101	7115	2016	Male	2022-03-10	14
102	7115	2016	Male	04/MAY/2022	12.1
103	7115	2016	Male	2022-06-30	12.7
104	7115	2016	Male	03/AUG/2022	12.8
105	7115	2016	Male	2022-09-07	13.5
106	7115	2016	Male	2022-10-31	14.5
107	7115	2016	Male	16/DEC/2022	12.5
108	7115	2016	Male	2023-01-09	12.5
109	7115	2016	Male	15/FEB/2023	12.6
1	7116	2010	Male	2022-03-11	13
101	7116	2010	Male	2022-03-11	13
102	7116	2010	Male	04/MAY/2022	14
103	7116	2010	Male	2022-06-30	13.7
104	7116	2010	Male	03/AUG/2022	14.8
105	7116	2010	Male	2022-09-07	12.1
106	7116	2010	Male	2022-10-31	12.4
107	7116	2010	Male	16/DEC/2022	13.5
108	7116	2010	Male	2023-01-09	12.3
109	7116	2010	Male	15/FEB/2023	13.7
1	7117	2012	Female	2022-03-11	13.6
101	7117	2012	Female	2022-03-11	13.6
102	7117	2012	Female	04/MAY/2022	13.1
103	7117	2012	Female	2022-06-30	13.2
104	7117	2012	Female	03/AUG/2022	13.3
105	7117	2012	Female	2022-09-07	13.6
106	7117	2012	Female	2022-10-31	13.2
107	7117	2012	Female	16/DEC/2022	13.4
108	7117	2012	Female	2023-01-09	16.23
109	7117	2012	Female	15/FEB/2023	13.9
1	7118	1980	Female	2022-03-11	13.3
101	7118	1980	Female	2022-03-11	13.3
102	7118	1980	Female	04/MAY/2022	11.8
103	7118	1980	Female	2022-06-30	12.5
104	7118	1980	Female	03/AUG/2022	11.7
105	7118	1980	Female	2022-09-07	14.5
106	7118	1980	Female	2022-10-31	14.6
107	7118	1980	Female	16/DEC/2022	12.3
108	7118	1980	Female	2023-01-10	15
109	7118	1980	Female	15/FEB/2023	12.8
1	7119	2004	Male	2022-03-11	14.6
101	7119	2004	Male	2022-03-11	14.6
102	7119	2004	Male	04/MAY/2022	13.9
103	7119	2004	Male	2022-06-30	13.4
104	7119	2004	Male	03/AUG/2022	13.3
105	7119	2004	Male	2022-09-07	13.2
106	7119	2004	Male	2022-10-31	13.1
107	7119	2004	Male	16/DEC/2022	14.5
108	7119	2004	Male	2023-01-10	13.2
109	7119	2004	Male	15/FEB/2023	16.1
1	7120	2018	Female	2022-03-11	11.9
101	7120	2018	Female	2022-03-11	11.9
102	7120	2018	Female	04/MAY/2022	11.4
103	7120	2018	Female	2022-06-30	11.1
104	7120	2018	Female	03/AUG/2022	11.3
105	7120	2018	Female	2022-09-07	10.1
106	7120	2018	Female	2022-10-31	10.5
107	7120	2018	Female	16/DEC/2022	10.6
108	7120	2018	Female	2023-01-10	10.2
109	7120	2018	Female	15/FEB/2023	9.5
1	7121	1990	Male	2022-03-11	13.7
101	7121	1990	Male	2022-03-11	13.7
102	7121	1990	Male	04/MAY/2022	10.07
103	7121	1990	Male	2022-06-29	15.9
104	7121	1990	Male	03/AUG/2022	16.3
105	7121	1990	Male	2022-09-07	13.6
106	7121	1990	Male	2022-10-28	14
107	7121	1990	Male	16/DEC/2022	13.8
108	7121	1990	Male	2023-01-09	15
109	7121	1990	Male	15/FEB/2023	13.1
1	7122	2003	Male	2022-03-11	10.6
101	7122	2003	Male	2022-03-11	10.6
102	7122	2003	Male	04/MAY/2022	10.06
103	7122	2003	Male	2022-06-29	11.2
104	7122	2003	Male	03/AUG/2022	11.2
105	7122	2003	Male	2022-09-07	10.9
106	7122	2003	Male	2022-10-28	11
107	7122	2003	Male	16/DEC/2022	12.1
108	7122	2003	Male	2023-01-09	11
109	7122	2003	Male	15/FEB/2023	10.8
1	7123	2020	Female	2022-03-11	9.8
101	7123	2020	Female	2022-03-11	9.8
102	7123	2020	Female	04/MAY/2022	10.6
103	7123	2020	Female	2022-06-29	10.7
104	7123	2020	Female	03/AUG/2022	11.6
105	7123	2020	Female	2022-09-07	11.7
106	7123	2020	Female	2022-10-28	11.4
107	7123	2020	Female	16/DEC/2022	10.5
108	7123	2020	Female	2023-01-09	10.1
109	7123	2020	Female	15/FEB/2023	10.3
1	7124	1960	Male	2022-03-14	15.5
101	7124	1960	Male	2022-03-14	15.5
103	7124	1960	Male	2022-07-04	14.8
104	7124	1960	Male	03/AUG/2022	13.5
105	7124	1960	Male	2022-09-08	15.9
106	7124	1960	Male	2022-10-28	12.6
107	7124	1960	Male	16/DEC/2022	14.3
108	7124	1960	Male	2023-01-11	14
109	7124	1960	Male	16/FEB/2023	14.5
1	7125	2014	Male	2022-03-14	12.9
101	7125	2014	Male	2022-03-14	12.9
103	7125	2014	Male	2022-07-04	12.4
104	7125	2014	Male	03/AUG/2022	11.4
105	7125	2014	Male	2022-09-08	13
106	7125	2014	Male	2022-10-28	10.7
107	7125	2014	Male	16/DEC/2022	9.37
108	7125	2014	Male	2023-01-11	12.6
109	7125	2014	Male	16/FEB/2023	12.7
1	7126	2014	Male	2022-03-14	13.7
101	7126	2014	Male	2022-03-14	13.7
103	7126	2014	Male	2022-07-04	10.9
104	7126	2014	Male	04/AUG/2022	14.9
105	7126	2014	Male	2022-09-08	13.5
106	7126	2014	Male	2022-10-28	12.1
107	7126	2014	Male	16/DEC/2022	11.7
108	7126	2014	Female	2023-01-11	11.3
109	7126	2014	Female	16/FEB/2023	11.9
1	7127	2014	Female	2022-03-14	12.9
101	7127	2014	Female	2022-03-14	12.9
105	7127	2014	Female	2022-09-14	9.6
106	7127	2014	Female	2022-10-28	12
107	7127	2014	Female	16/DEC/2022	10.5
108	7127	2014	Female	2023-01-11	12.3
109	7127	2014	Female	16/FEB/2023	11.4
1	7128	2018	Male	2022-03-14	9.31
101	7128	2018	Male	2022-03-14	11.5
103	7128	2018	Male	2022-07-04	10.5
104	7128	2018	Male	03/AUG/2022	9.7
105	7128	2018	Male	2022-09-08	11.3
106	7128	2018	Male	2022-10-28	10
107	7128	2018	Male	16/DEC/2022	9.2
108	7128	2018	Male	2023-01-11	11
109	7128	2018	Male	16/FEB/2023	10.8
1	7129	2017	Male	2022-03-14	13.1
101	7129	2017	Male	2022-03-14	13.1
102	7129	2017	Male	06/MAY/2022	13.5
103	7129	2017	Male	2022-06-21	14
104	7129	2017	Male	16/AUG/2022	12.6
105	7129	2017	Male	2022-09-13	14.5
106	7129	2017	Male	2022-11-08	14
107	7129	2017	Male	27/DEC/2022	14.3
108	7129	2017	Male	2023-01-18	15
109	7129	2017	Male	22/FEB/2023	14.3
1	7130	1970	Male	2022-03-14	13.8
101	7130	1970	Male	2022-03-14	9.41
102	7130	1970	Male	06/MAY/2022	13.1
103	7130	1970	Male	2022-06-21	13.6
104	7130	1970	Male	16/AUG/2022	13.5
105	7130	1970	Male	2022-09-13	12.3
106	7130	1970	Male	2022-11-08	10.3
107	7130	1970	Male	27/DEC/2022	10.5
108	7130	1970	Male	2023-01-18	11.8
109	7130	1970	Male	22/FEB/2023	12.1
1	7131	2012	Female	2022-03-14	12.6
101	7131	2012	Female	2022-03-14	12.6
102	7131	2012	Female	06/MAY/2022	12.2
103	7131	2012	Female	2022-06-21	11.2
104	7131	2012	Female	16/AUG/2022	12.7
105	7131	2012	Female	2022-09-13	11.2
106	7131	2012	Female	2022-11-08	12
107	7131	2012	Female	27/DEC/2022	11.2
108	7131	2012	Female	2023-01-18	12.5
109	7131	2012	Female	22/FEB/2023	12.3
1	7132	2017	Male	2022-03-14	12.5
101	7132	2017	Male	2022-03-14	12.5
102	7132	2017	Male	06/MAY/2022	11.1
103	7132	2017	Male	2022-06-21	11.8
104	7132	2017	Male	16/AUG/2022	13.8
105	7132	2017	Male	2022-09-13	11.4
106	7132	2017	Male	2022-11-08	12.1
107	7132	2017	Male	27/DEC/2022	11.3
108	7132	2017	Male	2023-01-18	12
109	7132	2017	Male	22/FEB/2023	11
1	7133	2010	Male	2022-03-14	14.1
101	7133	2010	Male	2022-03-14	14.41
102	7133	2010	Male	16/MAY/2022	13.5
103	7133	2010	Male	2022-06-27	14.2
104	7133	2010	Male	17/AUG/2022	14
105	7133	2010	Male	2022-09-21	13.8
106	7133	2010	Male	2022-11-10	14.4
107	7133	2010	Male	23/DEC/2022	12
108	7133	2010	Male	2023-01-19	11.8
109	7133	2010	Male	24/FEB/2023	11.7
1	7134	1992	Female	2022-03-14	13.6
101	7134	1992	Female	2022-03-14	13.6
102	7134	1992	Female	16/MAY/2022	12.6
103	7134	1992	Female	2022-06-27	14.4
104	7134	1992	Female	17/AUG/2022	14.5
105	7134	1992	Female	2022-09-21	13.4
106	7134	1992	Female	2022-11-10	14.57
107	7134	1992	Female	23/DEC/2022	13.2
108	7134	1992	Female	2023-01-19	14.6
109	7134	1992	Female	24/FEB/2023	14.6
1	7135	2004	Male	2022-03-14	12.5
101	7135	2004	Male	2022-03-14	12.5
102	7135	2004	Male	17/MAY/2022	13
103	7135	2004	Male	2022-06-27	11.6
104	7135	2004	Male	18/AUG/2022	13.4
105	7135	2004	Male	2022-09-21	12
106	7135	2004	Male	2022-11-10	12.9
107	7135	2004	Male	23/DEC/2022	10.5
108	7135	2004	Male	2023-01-19	14.1
109	7135	2004	Male	24/FEB/2023	10.7
1	7136	2009	Female	2022-03-14	13.2
101	7136	2009	Female	2022-03-14	13.02
102	7136	2009	Female	16/MAY/2022	12.5
103	7136	2009	Female	2022-06-27	13.6
104	7136	2009	Female	17/AUG/2022	12.2
105	7136	2009	Female	2022-09-21	12.8
106	7136	2009	Female	2022-11-10	13.4
107	7136	2009	Female	23/DEC/2022	11.4
108	7136	2009	Female	2023-01-19	13.2
109	7136	2009	Female	24/FEB/2023	12.1
1	7137	2014	Male	2022-03-14	22.2
101	7137	2014	Male	2022-03-14	22
102	7137	2014	Male	16/MAY/2022	22.2
103	7137	2014	Male	2022-06-27	22.9
104	7137	2014	Male	17/AUG/2022	22.7
105	7137	2014	Male	2022-09-21	22.3
106	7137	2014	Male	2022-11-10	23.1
107	7137	2014	Male	23/DEC/2022	23
108	7137	2014	Male	2023-01-19	22.7
109	7137	2014	Male	24/FEB/2023	22
1	7138	2015	Male	2022-03-14	11
101	7138	2015	Male	2022-03-14	11
102	7138	2015	Male	06/MAY/2022	9.1
103	7138	2015	Male	2022-06-21	11.5
104	7138	2015	Male	16/AUG/2022	11.8
105	7138	2015	Male	2022-09-13	13.7
106	7138	2015	Male	2022-11-09	16
107	7138	2015	Male	27/DEC/2022	11.5
108	7138	2015	Male	2023-01-18	13
109	7138	2015	Male	22/FEB/2023	13
1	7139	1984	Female	2022-03-14	15.5
101	7139	1984	Female	2022-03-14	15.6
102	7139	1984	Female	06/MAY/2022	15.7
103	7139	1984	Female	2022-06-21	12.4
104	7139	1984	Female	16/AUG/2022	15.4
105	7139	1984	Female	2022-09-13	14.7
106	7139	1984	Female	2022-11-09	11.4
107	7139	1984	Female	27/DEC/2022	15
108	7139	1984	Female	2023-01-19	15
109	7139	1984	Female	24/FEB/2023	13.4
1	7140	1970	Male	2022-03-14	11.6
101	7140	1970	Male	2022-03-14	11.6
103	7140	1970	Male	2022-07-04	12
104	7140	1970	Male	16/AUG/2022	12.2
105	7140	1970	Male	2022-09-13	11.8
106	7140	1970	Male	2022-11-09	10.6
107	7140	1970	Male	27/DEC/2022	11.06
108	7140	1970	Male	2023-01-18	11.9
109	7140	1970	Male	22/FEB/2023	13.1
1	7141	2009	Male	2022-03-14	11.9
101	7141	2009	Male	2022-03-14	11.9
103	7141	2009	Male	2022-06-27	8.4
104	7141	2009	Male	16/AUG/2022	11.7
105	7141	2009	Male	2022-09-13	12
106	7141	2009	Male	2022-11-09	12.3
107	7141	2009	Male	27/DEC/2022	11.8
108	7141	2009	Male	2023-01-18	13.1
109	7141	2009	Male	22/FEB/2023	10.7
1	7142	2013	Male	2022-03-14	12.7
101	7142	2013	Male	2022-03-14	12.7
103	7142	2013	Male	2022-07-04	11.4
104	7142	2013	Male	16/AUG/2022	11.7
105	7142	2013	Male	2022-09-13	13.2
106	7142	2013	Male	2022-11-09	13.2
107	7142	2013	Male	27/DEC/2022	11.5
108	7142	2013	Male	2023-01-18	12
109	7142	2013	Male	22/FEB/2023	12
1	7143	2015	Female	2022-03-14	10.4
101	7143	2015	Female	2022-03-14	10.4
103	7143	2015	Female	2022-07-04	11.7
104	7143	2015	Female	16/AUG/2022	11.2
105	7143	2015	Female	2022-09-13	11.4
106	7143	2015	Female	2022-11-09	12.1
107	7143	2015	Female	27/DEC/2022	12.4
108	7143	2015	Female	2023-01-18	10.3
109	7143	2015	Female	22/FEB/2023	13
1	7144	2017	Male	2022-03-14	14.3
101	7144	2017	Male	2022-03-14	14.3
102	7144	2017	Male	16/MAY/2022	9.1
103	7144	2017	Male	2022-06-24	10.4
108	7144	2017	Male	2023-01-20	12.2
1	7145	2000	Male	2022-03-14	12.9
101	7145	2000	Male	2022-03-14	12.9
102	7145	2000	Male	16/MAY/2022	12.1
103	7145	2000	Male	2022-06-24	13.4
105	7145	2000	Male	2022-09-27	13.4
106	7145	2000	Male	2022-11-10	13.7
107	7145	2000	Male	23/DEC/2022	11.4
108	7145	2000	Male	2023-01-19	11.3
109	7145	2000	Male	24/FEB/2023	12.7
1	7146	2015	Female	2022-03-14	13.1
101	7146	2015	Female	2022-03-14	13.1
102	7146	2015	Female	16/MAY/2022	13.5
103	7146	2015	Female	2022-06-27	15
104	7146	2015	Female	17/AUG/2022	14.4
105	7146	2015	Female	2022-09-21	13.8
106	7146	2015	Female	2022-11-10	14.9
107	7146	2015	Female	23/DEC/2022	12.9
108	7146	2015	Female	2023-01-19	15
109	7146	2015	Female	24/FEB/2023	13.8
1	7147	2006	Female	2022-03-14	13
101	7147	2006	Female	2022-03-14	13
102	7147	2006	Female	06/MAY/2022	12.9
103	7147	2006	Female	2022-06-21	12.8
104	7147	2006	Female	16/AUG/2022	14.3
105	7147	2006	Female	2022-09-13	14.1
106	7147	2006	Female	2022-11-08	14.4
107	7147	2006	Female	27/DEC/2022	13.8
108	7147	2006	Female	2023-01-18	14.7
109	7147	2006	Female	22/FEB/2023	14
1	7148	2005	Male	2022-03-14	12.6
101	7148	2005	Male	2022-03-14	12.6
102	7148	2005	Male	06/MAY/2022	12.7
103	7148	2005	Male	2022-06-21	13.2
104	7148	2005	Male	17/AUG/2022	10.9
105	7148	2005	Male	2022-09-13	14.1
106	7148	2005	Male	2022-11-11	13
107	7148	2005	Male	27/DEC/2022	12.3
108	7148	2005	Male	2023-01-11	12.7
109	7148	2005	Male	22/FEB/2023	11.8
1	7149	2015	Female	2022-03-14	10.1
101	7149	2015	Female	2022-03-14	10.1
102	7149	2015	Female	06/MAY/2022	11.52
103	7149	2015	Female	2022-06-21	11.4
104	7149	2015	Female	16/AUG/2022	11.1
105	7149	2015	Female	2022-09-13	11.3
106	7149	2015	Female	2022-11-09	11.9
107	7149	2015	Female	27/DEC/2022	10.9
108	7149	2015	Female	2023-01-18	11.9
109	7149	2015	Female	22/FEB/2023	12.9
1	7150	2020	Male	2022-03-14	11.4
101	7150	2020	Male	2022-03-14	11.4
102	7150	2020	Male	06/MAY/2022	11.2
106	7150	2020	Male	2022-11-08	12.5
107	7150	2020	Male	27/DEC/2022	11.4
108	7150	2020	Male	2023-01-18	12.5
109	7150	2020	Male	22/FEB/2023	12.3
1	7151	2007	Female	2022-03-14	11.8
101	7151	2007	Female	2022-03-14	11.8
102	7151	2007	Female	06/MAY/2022	11.48
103	7151	2007	Female	2022-07-07	13
104	7151	2007	Female	17/AUG/2022	12.6
105	7151	2007	Female	2022-09-13	13.9
106	7151	2007	Female	2022-11-09	13
107	7151	2007	Female	27/DEC/2022	12.3
108	7151	2007	Female	2023-01-18	14.9
109	7151	2007	Female	22/FEB/2023	13
1	7152	2005	Female	2022-03-14	12.1
101	7152	2005	Female	2022-03-14	12.1
102	7152	2005	Female	06/MAY/2022	12.1
104	7152	2005	Female	16/AUG/2022	11.3
105	7152	2005	Female	2022-09-13	11.1
107	7152	2005	Female	27/DEC/2022	11.2
108	7152	2005	Female	2023-01-21	12.5
109	7152	2005	Female	25/FEB/2023	11.3
1	7153	2016	Male	2022-03-14	13.2
101	7153	2016	Male	2022-03-14	13.2
102	7153	2016	Male	09/MAY/2022	12.7
103	7153	2016	Male	2022-06-22	14
104	7153	2016	Male	16/AUG/2022	13.1
105	7153	2016	Male	2022-09-14	13.7
106	7153	2016	Male	2022-11-08	12.5
107	7153	2016	Male	27/DEC/2022	10.9
108	7153	2016	Male	2023-01-18	11.8
109	7153	2016	Male	22/FEB/2023	11.7
1	7154	2010	Male	2022-03-14	14.8
101	7154	2010	Male	2022-03-14	14.8
102	7154	2010	Male	09/MAY/2022	13.9
103	7154	2010	Male	2022-06-21	14.6
104	7154	2010	Male	16/AUG/2022	13.9
105	7154	2010	Male	2022-09-14	13.1
106	7154	2010	Male	2022-11-08	14.2
107	7154	2010	Male	27/DEC/2022	14.4
108	7154	2010	Male	2023-01-18	12.7
109	7154	2010	Male	22/FEB/2023	11.9
1	7155	2006	Male	2022-03-14	11.7
101	7155	2006	Male	2022-03-14	11.7
102	7155	2006	Male	09/MAY/2022	12.1
106	7155	2006	Male	2022-11-08	12.3
107	7155	2006	Male	27/DEC/2022	12
108	7155	2006	Male	2023-01-18	13.2
109	7155	2006	Male	22/FEB/2023	10.6
1	7156	2008	Male	2022-03-14	15
101	7156	2008	Male	2022-03-14	15
102	7156	2008	Male	09/MAY/2022	14.5
103	7156	2008	Male	2022-06-21	14.2
106	7156	2008	Male	2022-11-08	16.1
107	7156	2008	Male	27/DEC/2022	13.1
108	7156	2008	Male	2023-01-18	14
109	7156	2008	Male	22/FEB/2023	12.2
1	7157	2004	Male	2022-03-14	11
101	7157	2004	Male	2022-03-14	11
102	7157	2004	Male	16/MAY/2022	11.6
103	7157	2004	Male	2022-06-24	10.6
106	7157	2004	Male	2022-11-10	11.5
107	7157	2004	Male	23/DEC/2022	12.3
108	7157	2004	Male	2023-01-19	12.3
109	7157	2004	Male	24/FEB/2023	12.3
1	7158	2005	Female	2022-03-14	12.3
101	7158	2005	Female	2022-03-14	12.3
102	7158	2005	Female	19/MAY/2022	11.2
103	7158	2005	Female	2022-06-28	10.6
104	7158	2005	Female	17/AUG/2022	12.7
105	7158	2005	Female	2022-09-21	12.8
107	7158	2005	Female	23/DEC/2022	10.6
1	7159	2006	Female	2022-03-14	10.6
101	7159	2006	Female	2022-03-14	10.6
102	7159	2006	Female	16/MAY/2022	11
103	7159	2006	Female	2022-06-27	11.8
104	7159	2006	Female	17/AUG/2022	10.8
105	7159	2006	Female	2022-09-21	11.2
107	7159	2006	Female	23/DEC/2022	11.3
108	7159	2006	Female	2023-01-19	11.3
109	7159	2006	Female	24/FEB/2023	11.5
1	7160	1982	Female	2022-03-15	15.9
101	7160	1982	Female	2022-03-15	15.9
102	7160	1982	Female	17/MAY/2022	13
103	7160	1982	Female	2022-06-13	15.3
104	7160	1982	Female	17/AUG/2022	16.6
105	7160	1982	Female	2022-09-22	14.8
106	7160	1982	Female	2022-11-10	16.3
107	7160	1982	Female	23/DEC/2022	14.6
108	7160	1982	Female	2023-01-19	11.7
109	7160	1982	Female	24/FEB/2023	13.4
1	7161	1979	Male	2022-03-15	13.3
101	7161	1979	Male	2022-03-15	13.3
102	7161	1979	Male	17/MAY/2022	13.5
103	7161	1979	Male	2022-06-13	12.9
104	7161	1979	Male	17/AUG/2022	13.2
105	7161	1979	Male	2022-09-22	12.3
106	7161	1979	Male	2022-11-10	13.7
107	7161	1979	Male	23/DEC/2022	11.3
108	7161	1979	Male	2023-01-19	12
109	7161	1979	Male	24/FEB/2023	12
1	7162	2012	Female	2022-03-15	13.7
101	7162	2012	Female	2022-03-15	13.3
102	7162	2012	Female	17/MAY/2022	13.2
103	7162	2012	Female	2022-06-13	13.8
104	7162	2012	Female	17/AUG/2022	13.7
105	7162	2012	Female	2022-09-22	10.5
106	7162	2012	Female	2022-11-10	14.5
107	7162	2012	Female	23/DEC/2022	11.6
108	7162	2012	Female	2023-01-19	11.3
109	7162	2012	Female	24/FEB/2023	11.6
1	7163	2016	Female	2022-03-15	10.3
101	7163	2016	Female	2022-03-15	10.3
102	7163	2016	Female	17/MAY/2022	9
103	7163	2016	Female	2022-06-13	10.7
104	7163	2016	Female	17/AUG/2022	11.4
105	7163	2016	Female	2022-09-22	10.2
106	7163	2016	Female	2022-11-10	10.5
107	7163	2016	Female	23/DEC/2022	10
108	7163	2016	Female	2023-01-19	12
109	7163	2016	Female	24/FEB/2023	10.3
1	7164	2020	Male	2022-03-15	8.7
101	7164	2020	Male	2022-03-15	8.7
102	7164	2020	Male	06/MAY/2022	9.4
103	7164	2020	Male	2022-06-23	9.4
104	7164	2020	Male	16/AUG/2022	11.6
105	7164	2020	Male	2022-09-13	10.1
106	7164	2020	Male	2022-11-09	10.4
107	7164	2020	Male	27/DEC/2022	11.8
108	7164	2020	Male	2023-01-18	15.3
109	7164	2020	Male	22/FEB/2023	12.8
1	7165	2005	Male	2022-03-15	12.8
101	7165	2005	Male	2022-03-15	12.8
102	7165	2005	Male	06/MAY/2022	13
103	7165	2005	Male	2022-06-23	12.6
104	7165	2005	Male	16/AUG/2022	13.1
105	7165	2005	Male	2022-09-13	13.6
106	7165	2005	Male	2022-11-09	14.3
107	7165	2005	Male	27/DEC/2022	13
108	7165	2005	Male	2023-01-18	13.1
109	7165	2005	Male	22/FEB/2023	13.5
1	7166	1977	Female	2022-03-15	9.5
101	7166	1977	Female	2022-03-15	9.5
102	7166	1977	Female	06/MAY/2022	12.31
103	7166	1977	Female	2022-06-23	8.6
104	7166	1977	Female	16/AUG/2022	8.5
105	7166	1977	Female	2022-09-13	10.3
106	7166	1977	Female	2022-11-09	10.6
107	7166	1977	Female	27/DEC/2022	9.8
108	7166	1977	Female	2023-01-18	11
109	7166	1977	Female	22/FEB/2023	12.2
1	7167	2018	Male	2022-03-15	7.6
101	7167	2018	Male	2022-03-15	7.6
102	7167	2018	Male	06/MAY/2022	8.6
103	7167	2018	Male	2022-06-23	8.2
104	7167	2018	Male	16/AUG/2022	8.2
105	7167	2018	Male	2022-09-13	9.4
106	7167	2018	Male	2022-11-09	9.1
107	7167	2018	Male	27/DEC/2022	10.1
108	7167	2018	Male	2023-01-18	12.8
109	7167	2018	Male	22/FEB/2023	12
1	7168	2016	Male	2022-03-15	13
101	7168	2016	Male	2022-03-15	13
102	7168	2016	Male	06/MAY/2022	11.9
103	7168	2016	Male	2022-06-23	13.3
104	7168	2016	Male	16/AUG/2022	13.7
105	7168	2016	Male	2022-09-13	13.2
106	7168	2016	Male	2022-11-09	12.9
107	7168	2016	Male	27/DEC/2022	14.5
108	7168	2016	Male	2023-01-18	14.6
109	7168	2016	Male	22/FEB/2023	14.7
1	7169	1957	Male	2022-03-16	12.3
101	7169	1957	Male	2022-03-16	12.3
102	7169	1957	Male	11/MAY/2022	12.1
103	7169	1957	Male	2022-06-23	12.9
106	7169	1957	Male	2022-11-11	13.2
107	7169	1957	Male	21/DEC/2022	13.3
108	7169	1957	Male	2023-01-16	13
109	7169	1957	Male	22/FEB/2023	13
1	7170	2004	Female	2022-03-16	11.6
101	7170	2004	Female	2022-03-16	11.6
102	7170	2004	Female	11/MAY/2022	12
103	7170	2004	Female	2022-06-23	11.9
104	7170	2004	Female	10/AUG/2022	11.1
105	7170	2004	Female	2022-09-22	12.3
106	7170	2004	Female	2022-11-11	12
107	7170	2004	Female	21/DEC/2022	9.9
108	7170	2004	Female	2023-01-16	11.7
109	7170	2004	Female	22/FEB/2023	12
1	7171	2014	Male	2022-03-16	11.3
101	7171	2014	Male	2022-03-16	11.3
102	7171	2014	Male	11/MAY/2022	10.3
103	7171	2014	Male	2022-06-23	11.9
104	7171	2014	Male	10/AUG/2022	11.2
105	7171	2014	Male	2022-09-22	11.4
106	7171	2014	Male	2022-11-11	10.6
107	7171	2014	Male	21/DEC/2022	10.4
108	7171	2014	Male	2023-01-16	12.3
109	7171	2014	Male	22/FEB/2023	12.7
1	7172	2017	Female	2022-03-16	9.8
101	7172	2017	Female	2022-03-16	9.8
102	7172	2017	Female	11/MAY/2022	12.1
103	7172	2017	Female	2022-06-23	10.9
104	7172	2017	Female	10/AUG/2022	11.3
105	7172	2017	Female	2022-09-22	11
106	7172	2017	Female	2022-11-15	11.9
107	7172	2017	Female	21/DEC/2022	10.3
108	7172	2017	Female	2023-01-16	10.3
109	7172	2017	Female	22/FEB/2023	11.5
1	7173	2014	Male	2022-03-16	12.3
101	7173	2014	Male	2022-03-16	12.3
102	7173	2014	Male	11/MAY/2022	12.5
103	7173	2014	Male	2022-06-23	13.4
104	7173	2014	Male	10/AUG/2022	12.3
105	7173	2014	Male	2022-09-22	13.4
106	7173	2014	Male	2022-11-11	12.09
107	7173	2014	Male	21/DEC/2022	11.8
108	7173	2014	Male	2023-01-16	13.2
109	7173	2014	Male	22/FEB/2023	11
1	7174	1984	Male	2022-03-16	11.5
101	7174	1984	Male	2022-03-16	11.5
102	7174	1984	Male	11/MAY/2022	13.5
103	7174	1984	Male	2022-06-23	14.9
104	7174	1984	Male	10/AUG/2022	10.6
105	7174	1984	Male	2022-09-22	13
106	7174	1984	Male	2022-11-15	15.1
107	7174	1984	Male	21/DEC/2022	10.2
108	7174	1984	Male	2023-01-16	14.6
109	7174	1984	Male	22/FEB/2023	10
1	7175	2018	Female	2022-03-16	11.8
101	7175	2018	Female	2022-03-16	11.8
102	7175	2018	Female	11/MAY/2022	12.4
103	7175	2018	Female	2022-06-23	12.4
104	7175	2018	Female	10/AUG/2022	11.5
105	7175	2018	Female	2022-09-22	11.5
106	7175	2018	Female	2022-11-15	10.6
107	7175	2018	Female	21/DEC/2022	11.7
108	7175	2018	Female	2023-01-16	11.4
109	7175	2018	Female	22/FEB/2023	11.5
1	7176	2019	Female	2022-03-16	10.6
101	7176	2019	Female	2022-03-16	10.6
102	7176	2019	Female	11/MAY/2022	12.6
103	7176	2019	Female	2022-06-23	10.1
104	7176	2019	Female	10/AUG/2022	11.2
105	7176	2019	Female	2022-09-22	11.5
106	7176	2019	Female	2022-11-15	10.2
107	7176	2019	Female	21/DEC/2022	12.2
108	7176	2019	Female	2023-01-16	9.2
109	7176	2019	Female	22/FEB/2023	11.4
1	7177	2017	Male	2022-03-16	12.9
101	7177	2017	Male	2022-03-16	12.9
102	7177	2017	Male	11/MAY/2022	14.4
1	7178	2004	Male	2022-03-16	13
101	7178	2004	Male	2022-03-16	13
102	7178	2004	Male	11/MAY/2022	12.4
103	7178	2004	Male	2022-06-23	13
104	7178	2004	Male	10/AUG/2022	13.7
105	7178	2004	Male	2022-09-22	13.4
106	7178	2004	Male	2022-11-11	12.7
107	7178	2004	Male	21/DEC/2022	12.5
108	7178	2004	Male	2023-01-16	10.8
109	7178	2004	Male	22/FEB/2023	13.8
1	7179	2009	Female	2022-03-16	14.1
101	7179	2009	Female	2022-03-16
102	7179	2009	Female	11/MAY/2022	10.6
103	7179	2009	Female	2022-06-23	12.9
104	7179	2009	Female	10/AUG/2022	14
105	7179	2009	Female	2022-09-22	12.3
106	7179	2009	Female	2022-11-11	13.9
107	7179	2009	Female	21/DEC/2022	11.5
108	7179	2009	Female	2023-01-16	11.5
109	7179	2009	Female	22/FEB/2023	11.7
1	7180	2010	Female	2022-03-16	12.8
101	7180	2010	Female	2022-03-16	12.8
102	7180	2010	Female	11/MAY/2022	10.7
103	7180	2010	Female	2022-06-23	12.4
104	7180	2010	Female	10/AUG/2022	11.7
105	7180	2010	Female	2022-09-22	12.3
106	7180	2010	Female	2022-11-11	12
107	7180	2010	Female	21/DEC/2022	12.2
108	7180	2010	Female	2023-01-16	12.1
109	7180	2010	Female	22/FEB/2023	10.5
1	7181	2010	Male	2022-03-16	12.6
101	7181	2010	Male	2022-03-16	12.6
102	7181	2010	Male	11/MAY/2022	11.4
103	7181	2010	Male	2022-06-15	13.9
104	7181	2010	Male	10/AUG/2022	13
105	7181	2010	Male	2022-09-22	14.3
106	7181	2010	Male	2022-11-14	12.4
107	7181	2010	Male	21/DEC/2022	13.8
108	7181	2010	Male	2023-01-16	13.1
109	7181	2010	Male	21/FEB/2023	12
1	7182	2003	Male	2022-03-16	12.1
101	7182	2003	Male	2022-03-16	12.1
102	7182	2003	Male	11/MAY/2022	11.6
103	7182	2003	Male	2022-06-15	10.9
104	7182	2003	Male	10/AUG/2022	13.8
105	7182	2003	Male	2022-09-22	12.3
106	7182	2003	Male	2022-11-14	11.7
107	7182	2003	Male	21/DEC/2022	11.4
108	7182	2003	Male	2023-01-16	12.4
109	7182	2003	Male	21/FEB/2023	12.3
1	7183	2013	Male	2022-03-16	12.2
101	7183	2013	Male	2022-03-16	12.2
102	7183	2013	Male	11/MAY/2022	12.3
103	7183	2013	Male	2022-06-15
104	7183	2013	Male	10/AUG/2022	12.8
105	7183	2013	Male	2022-09-22	11
106	7183	2013	Male	2022-11-14	12.1
107	7183	2013	Male	21/DEC/2022	10.7
108	7183	2013	Male	2023-01-16	11.2
109	7183	2013	Male	21/FEB/2023	11.5
1	7184	2016	Female	2022-03-16	12.3
101	7184	2016	Female	2022-03-16	12.3
102	7184	2016	Female	11/MAY/2022	9.3
103	7184	2016	Female	2022-06-15	11.4
105	7184	2016	Female	2022-09-22	11.8
106	7184	2016	Female	2022-11-14	10.2
107	7184	2016	Female	21/DEC/2022	11.8
108	7184	2016	Female	2023-01-16	10.6
109	7184	2016	Female	21/FEB/2023	13.9
1	7185	2018	Male	2022-03-16	13.3
101	7185	2018	Male	2022-03-16	13
102	7185	2018	Male	12/MAY/2022	11.8
103	7185	2018	Male	2022-06-23	13.6
104	7185	2018	Male	10/AUG/2022	13.2
105	7185	2018	Male	2022-09-22	12.4
106	7185	2018	Male	2022-11-15	13.1
107	7185	2018	Male	21/DEC/2022	12.6
108	7185	2018	Male	2023-01-16	13
109	7185	2018	Male	22/FEB/2023	10.9
1	7186	1996	Female	2022-03-16	12.4
101	7186	1996	Female	2022-03-16	12.4
102	7186	1996	Female	12/MAY/2022	11.7
103	7186	1996	Female	2022-06-23	12.4
104	7186	1996	Female	10/AUG/2022	14.2
105	7186	1996	Female	2022-09-22	13.3
106	7186	1996	Female	2022-11-11	12.7
107	7186	1996	Female	21/DEC/2022	10.9
108	7186	1996	Female	2023-01-16	12.1
109	7186	1996	Female	22/FEB/2023	10
1	7187	2010	Male	2022-03-16	11.8
101	7187	2010	Male	2022-03-16	11.8
102	7187	2010	Male	12/MAY/2022	12.7
103	7187	2010	Male	2022-06-23	11.5
104	7187	2010	Male	10/AUG/2022	13
105	7187	2010	Male	2022-09-22	11.9
106	7187	2010	Male	2022-11-11	11.1
107	7187	2010	Male	21/DEC/2022	10.6
108	7187	2010	Male	2023-01-16	11
109	7187	2010	Male	22/FEB/2023	15.16
1	7188	2017	Male	2022-03-16	12.8
101	7188	2017	Male	2022-03-16	12.8
102	7188	2017	Male	12/MAY/2022	12.5
103	7188	2017	Male	2022-06-23	11.3
104	7188	2017	Male	10/AUG/2022	10.8
105	7188	2017	Male	2022-09-22	12
106	7188	2017	Male	2022-11-11	12.1
107	7188	2017	Male	21/DEC/2022	10.8
108	7188	2017	Male	2023-01-16	10.7
109	7188	2017	Male	22/FEB/2023	13
1	7189	2017	Male	2022-03-16	11.4
101	7189	2017	Male	2022-03-16	11.4
102	7189	2017	Male	12/MAY/2022	12.5
103	7189	2017	Male	2022-06-24	12.2
104	7189	2017	Male	10/AUG/2022	12.9
105	7189	2017	Male	2022-09-22	14.1
106	7189	2017	Male	2022-11-16	13.2
107	7189	2017	Male	21/DEC/2022	14.1
108	7189	2017	Male	2023-01-16	13.8
109	7189	2017	Male	21/FEB/2023	13.2
1	7190	1976	Female	2022-03-16	11.6
101	7190	1976	Female	2022-03-16	11.6
102	7190	1976	Female	12/MAY/2022	11
103	7190	1976	Female	2022-06-24	10.9
104	7190	1976	Female	10/AUG/2022	10.6
105	7190	1976	Female	2022-09-22	12.2
106	7190	1976	Female	2022-11-16	10.6
107	7190	1976	Female	21/DEC/2022	10.7
108	7190	1976	Female	2023-01-16	10.9
109	7190	1976	Female	21/FEB/2023	12.1
1	7191	2016	Female	2022-03-16	11
101	7191	2016	Female	2022-03-16	11
102	7191	2016	Female	12/MAY/2022	11.8
103	7191	2016	Female	2022-06-24	10.9
104	7191	2016	Female	10/AUG/2022	12.6
105	7191	2016	Female	2022-09-22	11.8
106	7191	2016	Female	2022-11-16	12.6
107	7191	2016	Female	21/DEC/2022	11.4
108	7191	2016	Female	2023-01-16	12.1
109	7191	2016	Female	21/FEB/2023	11
1	7192	2020	Male	2022-03-16	12.3
101	7192	2020	Male	2022-03-16	12.3
102	7192	2020	Male	12/MAY/2022	12.3
103	7192	2020	Male	2022-06-24	11.3
104	7192	2020	Male	10/AUG/2022	11.7
105	7192	2020	Male	2022-09-22	13.4
106	7192	2020	Male	2022-11-17	11.2
107	7192	2020	Male	21/DEC/2022	11.3
108	7192	2020	Male	2023-01-16	12.3
109	7192	2020	Male	22/FEB/2023	12
1	7193	1987	Female	2022-03-16	11.9
101	7193	1987	Female	2022-03-16	11.9
102	7193	1987	Female	13/MAY/2022	12.3
103	7193	1987	Female	2022-06-24	12.8
104	7193	1987	Female	10/AUG/2022	13.1
105	7193	1987	Female	2022-09-15	10.3
106	7193	1987	Female	2022-11-17	14.8
107	7193	1987	Female	21/DEC/2022	12.3
108	7193	1987	Female	2023-01-16	11.9
109	7193	1987	Female	22/FEB/2023	11
1	7194	2009	Female	2022-03-16	12.2
101	7194	2009	Female	2022-03-16	12.2
102	7194	2009	Female	12/MAY/2022	12.5
103	7194	2009	Female	2022-06-24	12.2
104	7194	2009	Female	10/AUG/2022	10.9
105	7194	2009	Female	2022-09-22	11.6
106	7194	2009	Female	2022-11-17	12.7
107	7194	2009	Female	21/DEC/2022	11
108	7194	2009	Female	2023-01-16	12.4
109	7194	2009	Female	22/FEB/2023	11.6
1	7195	2009	Female	2022-03-16	12.4
101	7195	2009	Female	2022-03-16	12.4
102	7195	2009	Female	12/MAY/2022	13.5
103	7195	2009	Female	2022-06-24	13
104	7195	2009	Female	10/AUG/2022	12.2
105	7195	2009	Female	2022-09-22	10.9
106	7195	2009	Female	2022-11-17	13.8
107	7195	2009	Female	20/DEC/2022	12.5
108	7195	2009	Female	2023-01-16	10.2
109	7195	2009	Female	22/FEB/2023	13.1
1	7196	2011	Male	2022-03-16	16.3
101	7196	2011	Male	2022-03-16	16.3
102	7196	2011	Male	11/MAY/2022	15.9
103	7196	2011	Male	2022-06-20	15.3
104	7196	2011	Male	10/AUG/2022	16.3
105	7196	2011	Male	2022-09-22	14.7
106	7196	2011	Male	2022-11-11	14.8
107	7196	2011	Male	21/DEC/2022	17
108	7196	2011	Male	2023-01-16	17.4
109	7196	2011	Male	21/FEB/2023	16.1
1	7197	1987	Male	2022-03-16	13.9
101	7197	1987	Male	2022-03-16	13.9
102	7197	1987	Male	11/MAY/2022	13
103	7197	1987	Male	2022-06-20	12.7
104	7197	1987	Male	10/AUG/2022	13.8
105	7197	1987	Male	2022-09-22	13.6
106	7197	1987	Male	2022-11-11	12.3
107	7197	1987	Male	21/DEC/2022	12.7
108	7197	1987	Male	2023-01-16	13.3
109	7197	1987	Male	21/FEB/2023	13
1	7198	2006	Female	2022-03-16	10.5
101	7198	2006	Female	2022-03-16	10.5
102	7198	2006	Female	11/MAY/2022	10.1
103	7198	2006	Female	2022-06-20	11.5
104	7198	2006	Female	10/AUG/2022	10.4
105	7198	2006	Female	2022-09-22	12.3
106	7198	2006	Female	2022-11-11	10.6
107	7198	2006	Female	21/DEC/2022	11.2
108	7198	2006	Female	2023-01-16	12.8
109	7198	2006	Female	21/FEB/2023	13.8
1	7199	2009	Male	2022-03-16	8.6
101	7199	2009	Male	2022-03-16	8.6
102	7199	2009	Male	11/MAY/2022	7.7
103	7199	2009	Male	2022-06-20	9.2
104	7199	2009	Male	10/AUG/2022	9.7
105	7199	2009	Male	2022-09-22	9
106	7199	2009	Male	2022-11-11	9.2
107	7199	2009	Male	21/DEC/2022	10.1
108	7199	2009	Male	2023-01-16	6.8
109	7199	2009	Male	22/FEB/2023	8.9
1	7200	2011	Male	2022-03-16	16
101	7200	2011	Male	2022-03-16	16
102	7200	2011	Male	11/MAY/2022	14.9
103	7200	2011	Male	2022-06-24	15.7
104	7200	2011	Male	11/AUG/2022	16
105	7200	2011	Male	2022-09-22	15.3
106	7200	2011	Male	2022-11-11	15
107	7200	2011	Male	21/DEC/2022	15.8
108	7200	2011	Male	2023-01-16	15.1
109	7200	2011	Male	21/FEB/2023	15.6
1	7201	1985	Male	2022-03-16	10.7
101	7201	1985	Male	2022-03-16	10.7
102	7201	1985	Male	11/MAY/2022	10.9
103	7201	1985	Male	2022-06-23	10.4
104	7201	1985	Male	11/AUG/2022	10.9
105	7201	1985	Male	2022-09-22	13
106	7201	1985	Male	2022-11-11	11.9
107	7201	1985	Male	21/DEC/2022	11.5
108	7201	1985	Male	2023-01-16	12.4
109	7201	1985	Male	21/FEB/2023	11.5
1	7202	2011	Male	2022-03-16	12.8
101	7202	2011	Male	2022-03-16	12.8
102	7202	2011	Male	11/MAY/2022	11.9
103	7202	2011	Male	2022-06-23	11.5
104	7202	2011	Male	11/AUG/2022	12.4
105	7202	2011	Male	2022-09-22	12.7
106	7202	2011	Male	2022-11-11	13.5
107	7202	2011	Male	21/DEC/2022	10.4
108	7202	2011	Male	2023-01-16	12.1
109	7202	2011	Male	21/FEB/2023	10.6
1	7203	2015	Female	2022-03-17	10.7
101	7203	2015	Female	2022-03-17	10.7
102	7203	2015	Female	12/MAY/2022	11
103	7203	2015	Female	2022-06-27	11.9
104	7203	2015	Female	10/AUG/2022	10.9
105	7203	2015	Female	2022-09-23	14.6
106	7203	2015	Female	2022-11-17	11.7
107	7203	2015	Female	22/DEC/2022	12.2
108	7203	2015	Female	2023-01-20	13.9
109	7203	2015	Female	22/FEB/2023	13.9
1	7204	1970	Female	2022-03-17	13.8
101	7204	1970	Female	2022-03-17	13.8
102	7204	1970	Female	12/MAY/2022	12.3
103	7204	1970	Female	2022-06-27	13.8
104	7204	1970	Female	10/AUG/2022	13.4
105	7204	1970	Female	2022-09-23	13.4
106	7204	1970	Female	2022-11-17	12.2
107	7204	1970	Female	22/DEC/2022	13.6
108	7204	1970	Female	2023-01-20	14.1
109	7204	1970	Female	22/FEB/2023	15.1
1	7205	2006	Male	2022-03-17	17.2
101	7205	2006	Male	2022-03-17	17.2
102	7205	2006	Male	11/MAY/2022	15.5
103	7205	2006	Male	2022-06-23	15.4
104	7205	2006	Male	05/AUG/2022	17.5
105	7205	2006	Male	2022-09-22	15.2
106	7205	2006	Male	2022-11-15	17.5
107	7205	2006	Male	21/DEC/2022	15.3
108	7205	2006	Male	2023-01-16	17
109	7205	2006	Male	21/FEB/2023	14.7
1	7206	1979	Male	2022-03-17	12.6
101	7206	1979	Male	2022-03-17	12.6
102	7206	1979	Male	11/MAY/2022	13.3
103	7206	1979	Male	2022-06-23	13.2
104	7206	1979	Male	05/AUG/2022	14
108	7206	1979	Male	2023-01-16	12.4
109	7206	1979	Male	21/FEB/2023	12
1	7207	2008	Female	2022-03-17	13.6
101	7207	2008	Female	2022-03-17	13.6
102	7207	2008	Female	11/MAY/2022	11.3
103	7207	2008	Female	2022-06-29	12.1
104	7207	2008	Female	05/AUG/2022	14.2
105	7207	2008	Female	2022-09-22	11.7
106	7207	2008	Female	2022-11-15	12.5
107	7207	2008	Female	21/DEC/2022	13
108	7207	2008	Female	2023-01-16	12.1
109	7207	2008	Female	21/FEB/2023	12.4
1	7208	2016	Male	2022-03-17	9.9
101	7208	2016	Male	2022-03-17	9.9
102	7208	2016	Male	11/MAY/2022	8.8
103	7208	2016	Male	2022-06-23	12.2
104	7208	2016	Male	05/AUG/2022	11.7
105	7208	2016	Male	2022-09-22	12.9
106	7208	2016	Male	2022-11-15	11.9
107	7208	2016	Male	21/DEC/2022	11
108	7208	2016	Male	2023-01-16	11.3
109	7208	2016	Male	21/FEB/2023	11.1
1	7209	2021	Male	2022-03-17	13.3
101	7209	2021	Male	2022-03-17	13.3
102	7209	2021	Male	18/MAY/2022	12.1
103	7209	2021	Male	2022-07-04	12.7
104	7209	2021	Male	04/AUG/2022	14.1
105	7209	2021	Male	2022-09-07	11.2
106	7209	2021	Male	2022-11-01	11.8
107	7209	2021	Male	19/DEC/2022	12.6
1	7210	1992	Female	2022-03-17	13.1
101	7210	1992	Female	2022-03-17	13.1
102	7210	1992	Female	18/MAY/2022	12.6
103	7210	1992	Female	2022-07-04	13.6
104	7210	1992	Female	04/AUG/2022	12.7
105	7210	1992	Female	2022-09-07	10.5
106	7210	1992	Female	2022-11-01	10.4
[truncated: 1,594 more rows]
