# Supplementary material for: Inequity in the transmission of malaria infection among children and adolescents: a cohort study in rural Guinea
Source: Sci Rep. 2025 Aug 14;15:29881. doi: 10.1038/s41598-025-15600-w (PMC12354881; doi:10.1038/s41598-025-15600-w)
Supplement: Supplementary file 4 — Supplementary Material 4. [file 41598_2025_15600_MOESM4_ESM.xlsx]

## Sheet: edctp_par
Inequity in the transmission of malaria infection among children and adolescents: A cohort study in a rural area, Guinea. Authors’ affiliations Almamy Amara TOURE1,2¥, Sidikiba SIDIBE2,6, Aboubacar Sidiki MAGASSOUBA2, Abdoul Habib BEAVOGUI3, Mamoudou CONDE4, Abdoulaye Fodé TOURE4, Tiany SIDIBE5, Kaba Saran KEITA5, Alexandre DELAMOU2,6, Seni KOUANDA1,7 1.Institut Africain de Santé Publique (IASP/U…
Round	ID	Sex	Age	PARASITEMIA	Gametocytemia	Haemoglobin	Species			Sex
MONTH 1	7014	M	11	128	0	13.1	Pf			M= Male
MONTH 1	7045	F	6	64	8	13	Pf + Gf			F= Female
MONTH 1	7055	F	44	192	0	14.2	Pf
MONTH 1	7057	F	11	128	0	10.7	Pf
MONTH 1	7069	M	9	1200	32	9.5	Pf + Gf			Species
MONTH 1	7093	M	51	240	0	16	Pf			Pf= Plasmodium falciparum
MONTH 1	7104	F	19	288	0	13.8	Pf			Gf= Gametocytemia falciparum
MONTH 1	7122	M	20	2391	0	10.6	Pf			Pm=Plasmodium malariae
MONTH 1	7129	M	51	0	48	13.1	Gf
MONTH 1	7146	M	17	637	0	13.1	Pf			ID
MONTH 1	7158	F	17	135	0	10.6	Pf			Participant Identification
MONTH 1	7168	M	66	160	0	13	Pf
MONTH 1	7191	F	3	64	0	13.9	Pf
MONTH 1	7234	F	14	643	0	15.2	Pf
MONTH 1	7241	F	9	364	0	14.2	Pf
MONTH 1	7245	F	3	2444	0	11.2	Pf
MONTH 1	7273	M	11	875	0	11.5	Pf
MONTH 1	7274	F	36	80	0	13	Pf
MONTH 1	7288	M	65	209	0	9.9	Pf
MONTH 1	7289	F	13	170	0	12	Pf
MONTH 1	7290	M	10	928	0	10.8	Pf
MONTH 1	7292	M	10	185	0	13.1	Pf
MONTH 1	7293	M	6	30090	0	10.1	Pf
MONTH 1	7313	M	8	28969	0	12.1	Pf
MONTH 1	7324	F	8	32300	0	6.9	Pf
MONTH 1	7326	M	4	40100	0	10.7	Pf
MONTH 1	7330	M	16	803	0	11.2	Pf
MONTH 1	7355	F	3	454	0	8.3	Pf
MONTH 1	7356	F	2	1213	0	6.4	Pf
MONTH 1	7361	F	20	432	0	11.8	Pf
MONTH 1	7381	M	58	1024	0	13.6	Pf
MONTH 1	7382	F	17	311	0	9.8	Pf
MONTH 1	7393	M	9	977	0	11.9	Pf
MONTH 1	7395	F	17	500	32	12.8	Pf + Gf
MONTH 2	7003	M	13	189	0	13.5	Pf
MONTH 2	7014	M	11	192	0	11.5	Pf
MONTH 2	7349	F	2	1116	0	11.4	Pf
MONTH 2	7356	F	2	838	0	6.5	Pf
MONTH 2	7050	M	41	1120	0	10.6	Pm
MONTH 2	7058	M	4	413	0	9.8	Pf
MONTH 2	7051	F	55	480	0	12.4	Pf
MONTH 2	7069	M	7	5611	16	7.1	Pf + Gf
MONTH 2	7393	M	51	406	0	11.3	Pf
MONTH 2	7138	F	39	48	0	9.1	Pf
MONTH 2	7382	F	17	544	0	9.3	Pf
MONTH 2	7147	M	18	1408	0	12.9	Pf
MONTH 2	7166	M	5	10800	0	10.1	Pf
MONTH 2	7333	F	19	888	0	10.8	Pf
MONTH 2	7181	M	20	160	0	11.4	Pf
MONTH 2	7289	F	13	1728	0	13.3	Pf
MONTH 2	7119	F	19	32	0	10.6	Pf
MONTH 2	7198	M	14	320	0	10.1	Pf
MONTH 2	7292	M	10	7360	0	12.3	Pf
MONTH 2	7384	M	15	1259	0	12.2	Pf
MONTH 2	7219	M	17	104	0	12.7	Pf
MONTH3	7324	F	8	6324	0	10.1	Pf
MONTH3	7181	M	20	1380	0	13.9	Pf
MONTH3	7014	M	11	160	0	11.9	Pf
MONTH3	7040	F	24	143	0	13.5	Pf
MONTH3	7085	M	5	121	0	10.3	Pf
MONTH3	7355	F	3	45200	0	10.7	Pf
MONTH3	7356	F	2	512	0	6.7	Pf
MONTH3	7341	F	7	747	0	11.8	Pf
MONTH3	7048	F	15	3168	0	12.5	Pf
MONTH3	7051	F	55	954	0	12.6	Pf
MONTH3	7070	M	12	120	0	11.7	Pf
MONTH3	7069	M	7	8200	0	8.5	Pf
MONTH3	7060	M	19	5525	0	9.9	Pf
MONTH3	7323	F	43	298	0	11.8	Pf + Gf
MONTH3	7324	F	8	0	72	8.3	Gf
MONTH3	7358	F	4	384	0	11.9	Pf
MONTH3	7220	F	8	2500	0	14.6	Pf
MONTH3	7388	M	16	32	0	15.6	Pf
MONTH3	7393	M	9	512	0	12.5	Pf
MONTH3	7179	F	10	4271	0	12.9	Pf
MONTH3	7169	F	19	120	0	12.9	Pf
MONTH3	7275	F	25	1288	0	11.2	Pf
MONTH3	7292	M	10	511	0	11.9	Pf
MONTH3	7384	M	15	2823	0	11.5	Pf
MONTH3	7123	F	3	462	0	10.7	Pf
MONTH3	7289	F	10	768	0	12.9	Pf
MONTH3	7125	M	9	0	15	12.4	Gf
MONTH3	7400	M	7	2000	0	10.5	Pf
MONTH 4	7288	M	65	256	0	12.1	Pf
MONTH 4	7271	M	14	22060	0	12.8	Pf
MONTH 4	7289	F	13	3418	0	13.7	Pf
MONTH 4	7312	M	10	189	0	11.2	Pf
MONTH 4	7122	M	20	2888	0	11.2	Pf
MONTH 4	7042	F	9	6180	0	13.3	Pm
MONTH 4	7104	F	19	100	0	10.6	Pf
MONTH 4	7128	M	6	10163	60	9.7	Pf + Gf
MONTH 4	7125	M	9	0	22	11.4	Gf
MONTH 4	7215	F	11	1720	0	8.9	Pf
MONTH 4	7225	F	2	128	0	8.8	Pf
MONTH 4	7181	M	20	511	8	13	Pf
MONTH 4	7198	M	14	1083	0	10.4	Pf
MONTH 4	7077	F	10	46400	0	13.5	Pf
MONTH 4	7078	F	10	1977	0	11.5	Pf
MONTH 4	7354	F	18	6880	0	10.4	Pf
MONTH 4	7395	F	16	12320	0	13	Pf
MONTH 4	7398	F	12	897	0	13.8	Pf
MONTH 4	7056	M	11	10400	0	11.8	Pf
MONTH 4	7057	F	11	160	0	13	Pf
MONTH 4	7324	F	8	854	0	11.6	Pf
MONTH 4	7086	F	3	280000	24	10.1	Pf +Gf
MONTH 4	7352	M	15	9866	0	12.2	Pf
MONTH 4	7044	F	3	12160	0	6.1	Pf
MONTH 4	7045	F	6	7844	0	10.9	Pf
MONTH 4	7085	M	5	96000	0	11.1	Pf
MONTH 4	7358	F	4	2461	0	10.6	Pf
MONTH 4	7360	M	3	1896	0	8.5	Pf
MONTH 4	7393	M	9	1057	0	11.9	Pf
MONTH 4	7140	M	14	6476	0	12.2	Pf
MONTH 4	7381	M	58	256	0	14.4	Pf
MONTH 4	7095	F	18	280	0	12.5	Pf
MONTH 4	7026	M	17	250	0	14.2	Pf
MONTH 5	7014	M	11	2217	0	11.1	Pf
MONTH 5	7333	F	19	7454	0	10.6	Pf
MONTH 5	7095	F	18	0	8	12.9	Gf
MONTH 5	7096	F	31	2207	0	16.1	Pf
MONTH 5	7273	M	11	768	0	11.6	Pf
MONTH 5	7041	M	12	480	0	13.5	Pm
MONTH 5	7124	M	63	0	15	15.9	Gf
MONTH 5	7069	M	7	40000	0	11.9	Pf
MONTH 5	7053	M	5	331	0	10.1	Pf
MONTH 5	7355	F	3	371	0	9.4	Pf
MONTH 5	7326	M	4	0	12	10.3	Gf
MONTH 5	7323	F	43	123	0	14.3	Pf
MONTH 5	7082	F	4	1024	0	12.8	Pf
MONTH 5	7388	M	16	2580	0	14.1	Pm
MONTH 5	7139	M	53	0	40	14.7	Gf
MONTH 5	7293	M	6	627	0	9.1	Po
MONTH 5	7181	M	20	480	0	14.3	Pf
MONTH 5	7199	M	12	1000	0	9	PF
MONTH 5	7197	F	17	3520	0	13.6	Pf
MONTH6	7014	M	11	576	0	12.3	Pf
MONTH6	7032	M	41	6430	0	15	Pf
MONTH6	7232	F	10	7880	0	10.9	Pf
MONTH6	7233	M	15	1600	0	13.3	Pf
MONTH6	7261	M	4	6438	0	13	Pf
MONTH6	7053	M	5	640	0	8.9	Pf
MONTH6	7330	M	16	1160	0	12.7	Pf
MONTH6	7066	F	9	400	0	12.8	Pf
MONTH6	7382	F	17	504	0	9.5	Pf
MONTH6	7393	M	9	493	0	12.2	Pf
MONTH6	7388	M	16	240	0	14.3	Pm
MONTH6	7138	M	39	0	24	16	Gf
MONTH6	7355	F	3	10560	0	10.7	Pf
MONTH6	7374	M	4	3280	0	12.3	Pf
MONTH6	7372	M	10	1320	0	13.1	Pf
MONTH6	7196	M	36	720	0	14.8	Pf
MONTH6	7192	F	36	160	0	11.2	Pf
MONTH6	7238	M	3	20800	0	10.6	Pf
MONTH7	7335	M	5	54000	0	12.4	Pf
MONTH7	7014	M	11	40	0	11.9	Pf
MONTH7	7127	M	5	2850	0	10.5	Pf
MONTH7	7128	M	6	0	24	9.2	Gf
MONTH7	7248	M	6	120242	0	8.54	Pf
MONTH7	7301	M	17	6720	0	13.9	Pf
MONTH7	7302	M	13	3520	0	14.6	Pf
MONTH7	7305	F	18	0	24	12.4	Pf
MONTH7	7045	F	6	500	0	10	Pf
MONTH7	7044	F	3	85000	0	9.2	Pf
MONTH7	7046	M	50	53600	0	11.6	Pf
MONTH7	7056	M	11	14195	200	5.9	PF + Gf
MONTH7	7204	M	17	1735	0	13.6	Pf
MONTH7	7069	M	7	6900	0	11.1	Pf
MONTH7	7384	M	15	480	0	13.8	Pf
MONTH7	7158	F	17	40000	0	10.6	Pf
MONTH7	7382	F	17	640	0	9.2	Pf
MONTH7	7147	M	18	96	0	13.8	Pf
MONTH7	7093	M	51	544	0	12.3	Pf
MONTH8	7015	M	9	1410	0	11	Pf
MONTH8	7261	M	4	1824	0	10.8	Pf
MONTH8	7041	M	12	160	0	12.8	Pf
MONTH8	7070	M	12	2160	0	11.3	Pf
MONTH8	7069	M	7	6560	40	10.4	Pf
MONTH8	7127	M	5	0	88	12.3	Pf
MONTH8	7230	M	3	4520	142	13.16	Pf +Gf
MONTH8	7225	F	2	560	0	10.3	Pf
MONTH8	7201	M	12	3600	0	12.4	Pf
MONTH8	7178	F	14	19480	0	10.8	Pf
MONTH8	7181	M	20	688	0	13.1	Pf
MONTH8	7392	F	6	134	0	12.7	Pm
MONTH8	7389	F	10	200	0	12	Pm
MONTH8	7382	F	17	3200	0	10.6	Pf
MONTH8	7165	F	46	240	0	12.7	Pf
MONTH8	7144	M	9	48000	0	12.2	Pf
MONTH9	7014	M	11	240	0	10.3	Pf
MONTH9	7015	M	9	3016	0	9.2	Pf
MONTH9	7262	M	2	500	0	9.8	Pf
MONTH9	7041	M	12	1632	0	14.4	Pf
MONTH9	7127	M	5	4480	0	11.4	Pf
MONTH9	7220	F	3	20	0	12.1	Pm
MONTH9	7225	F	2	9680	0	12.1	Pf
MONTH9	7301	M	17	1563	16	14.1	Pf + Gf
MONTH9	7292	M	10	240	0	11.1	Pf
MONTH9	7305	F	18	120	0	12.4	Pf
MONTH9	7382	F	12	1600	0	11.4	Pm
MONTH9	7389	F	10	400	8	12.8	Pf +Pm + Gf
MONTH9	7204	M	17	120	0	15.1	Pf
MONTH9	7384	M	15	701	0	12.5	Pf
