# Supplementary material for: Inequity in the transmission of malaria infection among children and adolescents: a cohort study in rural Guinea
Source: Sci Rep. 2025 Aug 14;15:29881. doi: 10.1038/s41598-025-15600-w (PMC12354881; doi:10.1038/s41598-025-15600-w)
Supplement: Supplementary file 5 — Supplementary Material 5. [file 41598_2025_15600_MOESM5_ESM.xlsx]

## Sheet: Ineq_Dec_data_22
		Inequity in the transmission of malaria infection among children and adolescents: A cohort study in a rural area, Guinea. Authors’ affiliations Almamy Amara TOURE1,2¥, Sidikiba SIDIBE2,6, Aboubacar Sidiki MAGASSOUBA2, Abdoul Habib BEAVOGUI3, Mamoudou CONDE4, Abdoulaye Fodé TOURE4, Tiany SIDIBE5, Kaba Saran KEITA5, Alexandre DELAMOU2,6, Seni KOUANDA1,7 1.Institut Africain de Santé Publique (IASP/U…
Passage_period/id	Passage_period/round	Passage_period/access_itn	Passage_period/use_itn	Passage_period/travel_child	Passage_period/time_child_travel	Passage_period/spray	Passage_period/radio	Passage_period/tv	Passage_period/internet	sociodemographic_variables/household_num_members	sociodemographic_variables/bed_num	sociodemographic_variables/house	sociodemographic_variables/hire_lodging	sociodemographic_variables/family_home	sociodemographic_variables/farm	sociodemographic_variables/livestock	sociodemographic_variables/land	sociodemographic_variables/fridge	sociodemographic_variables/tvown	sociodemographic_variables/radioown	sociodemographic_variables/phone	sociodemographic_variables/lattrine	sociodemographic_variables/open_sky	sociodemographic_variables/toilet_home	sociodemographic_variables/place_arrang	sociodemographic_variables/electricity	sociodemographic_variables/gas	sociodemographic_variables/wood	sociodemographic_variables/charbon	sociodemographic_variables/wall_ciment	sociodemographic_variables/wall_terrecuite	sociodemographic_variables/wall_argilemur	sociodemographic_variables/wall_bois	sociodemographic_variables/roof_toles	sociodemographic_variables/roof_tuile	sociodemographic_variables/roof_chaume	sociodemographic_variables/bycicle	sociodemographic_variables/motobike	sociodemographic_variables/own_car	sociodemographic_variables/entreprise_vehicle	sociodemographic_variables/taxi	sociodemographic_variables/pieds	sociodemographic_variables/forage	sociodemographic_variables/puitferme	sociodemographic_variables/eaupluie	sociodemographic_variables/eauriviere	sociodemographic_variables/home_water	sociodemographic_variables/cours_water	sociodemographic_variables/puitpublic
8379	7	1	1	0	n/a	1	1	1	1	22	12	1	1	0	0	0	1	1	1	1	1	1	1	1	1	1	0	1	0	1	1	1	1	0	0	1	0	0	1	0	1	1	0	1	1	1	1	1	0
8377	7	1	1	0	n/a	1	0	0	0	4	2	1	1	0	0	0	1	0	0	0	0	1	1	0	1	0	0	0	0	0	1	1	1	0	0	1	0	0	0	0	0	0	0	1	1	1	0	0	0
8358	7	0	n/a	0	n/a	1	0	1	1	3	1	0	0	0	0	0	0	0	1	0	1	1	1	0	1	1	0	1	0	0	0	1	1	0	0	1	0	0	1	0	1	1	1	1	1	1	1	1	1
8323	7	1	1	0	n/a	0	0	1	0	7	4	0	0	0	0	0	0	1	1	0	1	1	0	1	1	1	0	1	0	0	0	1	1	0	0	1	0	1	0	0	1	1	0	1	1	1	1	1	1
8334	7	0	n/a	0	n/a	1	1	0	0	13	5	1	1	0	0	n/a	0	1	1	1	1	1	0	1	1	0	0	1	0	0	0	1	1	0	0	1	0	1	1	0	1	1	0	1	1	1	1	1	1
8345	7	1	1	0	n/a	0	0	1	1	6	4	1	1	0	0	0	0	1	1	1	1	1	1	0	1	1	0	0	0	0	0	1	1	0	0	1	0	1	0	0	1	1	0	1	1	1	1	1	0
8346	7	0	n/a	0	n/a	1	0	1	1	4	2	0	0	0	0	0	0	1	1	1	1	1	1	0	1	1	0	1	0	0	0	1	1	0	0	1	1	0	0	0	0	0	1	1	1	1	0	0	0
8382	7	0	n/a	0	n/a	1	0	0	0	15	5	1	1	0	0	0	1	1	1	0	1	1	1	1	1	1	0	1	0	1	1	1	1	0	0	1	0	1	0	0	1	1	0	1	1	1	1	1	1
8340	7	1	1	0	n/a	1	1	1	0	9	3	1	1	0	0	0	0	0	1	1	1	1	1	0	1	0	0	0	0	0	0	1	1	0	0	1	0	1	0	0	1	1	0	1	1	1	0	0	0
8350	7	1	1	0	n/a	0	0	1	1	7	3	1	1	0	0	0	0	1	1	1	1	1	1	0	1	1	0	0	0	0	0	1	1	0	0	1	0	0	0	0	1	1	1	1	1	1	1	1	0
8376	7	1	1	0	n/a	0	0	0	0	9	3	1	1	0	0	0	0	1	1	0	1	1	1	1	1	0	0	0	0	0	0	1	1	0	0	1	0	0	0	0	0	0	1	1	1	1	1	1	0
8232	7	1	1	0	n/a	0	1	1	0	15	9	1	1	0	0	0	1	1	1	1	1	1	1	1	1	1	0	0	0	0	0	1	1	0	0	1	0	1	0	0	1	1	0	1	1	1	0	0	0
8373	7	1	1	0	n/a	0	0	0	0	5	2	0	1	0	0	0	0	1	1	1	1	1	1	0	1	1	0	1	0	0	0	1	1	0	0	1	0	0	0	0	0	0	1	1	1	1	0	0	1
8335	7	1	1	0	n/a	1	1	1	1	12	4	1	1	0	0	0	0	1	1	0	1	1	1	0	1	1	0	1	0	1	1	1	1	1	0	1	0	1	0	0	1	1	1	1	1	1	1	1	1
8343	7	1	1	0	n/a	0	1	1	1	5	4	1	1	0	0	0	0	1	1	0	1	1	0	1	1	0	0	1	0	0	0	1	1	1	0	1	0	1	0	0	1	1	1	1	1	1	1	0	1
8381	7	1	1	0	n/a	1	0	1	0	4	1	0	n/a	1	0	0	0	0	1	0	1	1	0	0	1	0	0	1	0	0	1	0	1	1	0	1	0	1	0	0	1	1	1	1	1	1	0	0	0
8380	7	0	n/a	1	30	0	1	1	0	9	3	1	1	0	0	0	1	1	1	1	1	1	1	0	1	1	1	0	0	0	1	0	1	1	0	1	0	1	0	0	1	1	0	1	1	1	0	0	0
8332	7	1	1	0	n/a	0	0	1	1	11	6	0	0	0	0	0	0	1	1	0	1	1	1	0	1	1	0	1	0	0	0	1	1	1	0	1	0	1	0	0	1	1	0	1	1	1	1	1	1
8363	7	0	n/a	0	n/a	1	0	1	1	11	3	1	1	0	0	0	1	1	1	0	1	1	1	0	1	0	0	1	0	0	0	1	1	1	0	1	0	1	1	0	1	1	0	1	1	1	1	1	0
8347	7	0	n/a	0	n/a	1	1	1	1	5	3	1	1	1	0	0	1	1	1	1	1	1	1	1	1	1	1	1	0	0	0	1	1	1	0	1	0	1	1	0	1	1	0	1	1	1	1	1	1
8344	7	1	0	0	n/a	1	0	0	0	8	3	1	1	0	0	0	0	1	0	0	1	1	1	0	1	0	0	0	0	0	1	0	1	1	0	1	0	1	0	0	1	1	0	1	1	1	1	1	0
8383	7	1	1	1	1	0	1	1	1	17	5	1	1	1	0	1	1	0	1	1	1	1	1	1	1	0	0	0	1	0	0	1	1	1	0	1	0	1	0	0	1	1	0	1	1	1	1	1	1
8384	7	1	1	0	n/a	1	1	1	1	6	4	1	1	1	0	0	0	0	1	1	1	1	1	0	1	1	0	1	0	0	0	1	1	1	0	1	0	1	0	0	1	1	0	1	1	1	1	1	1
8349	7	1	1	0	n/a	1	1	1	0	7	3	1	1	0	0	0	0	1	1	1	1	1	0	0	1	1	0	1	0	0	1	0	1	1	0	1	0	0	0	0	0	0	0	1	1	1	0	0	0
8371	7	0	n/a	0	n/a	1	0	1	1	4	1	0	1	1	0	0	1	1	1	0	1	1	1	0	1	1	0	1	0	0	1	0	1	1	0	1	0	1	0	0	1	1	1	1	1	1	1	0	0
8374	7	1	1	0	n/a	1	0	1	0	9	4	0	0	0	0	0	1	1	1	0	1	1	0	0	1	1	0	1	0	0	0	1	1	1	0	1	0	1	0	0	1	1	1	1	1	1	0	0	0
8375	7	1	1	0	n/a	1	1	1	0	9	4	1	1	0	0	0	1	1	1	1	1	1	1	1	1	1	0	0	0	1	1	1	1	1	0	1	0	1	0	0	1	1	1	1	1	1	0	0	0
8367	7	1	1	0	n/a	1	0	0	0	8	n/a	0	1	0	0	0	0	1	0	0	1	1	1	1	1	0	0	1	0	0	0	1	1	0	0	1	0	0	0	0	0	0	0	1	1	1	1	1	0
8353	7	0	n/a	0	n/a	0	1	1	1	3	1	0	1	0	0	0	0	0	1	0	1	1	1	0	1	0	0	1	0	1	1	1	1	0	0	1	0	1	0	0	1	1	0	1	1	1	0	0	0
8362	7	1	1	0	n/a	0	1	0	0	13	6	1	1	0	1	0	1	1	0	1	1	1	1	0	1	1	0	0	0	1	1	1	1	0	0	1	0	1	0	0	1	0	0	1	1	1	1	1	0
8366	7	0	n/a	0	n/a	1	1	0	0	4	2	0	1	1	0	0	0	1	1	1	1	1	1	1	0	0	0	1	0	0	1	0	1	0	0	1	0	1	0	0	0	0	0	1	1	1	1	1	0
8362	7	1	1	0	n/a	0	0	0	0	7	2	0	1	1	0	0	0	1	0	0	0	1	1	0	1	0	0	0	0	0	0	1	1	0	0	1	0	0	0	0	0	0	0	1	1	1	0	0	0
8055	7	1	1	0	n/a	1	1	1	1	12	7	1	1	0	0	0	1	1	1	0	1	1	1	1	1	1	0	1	0	0	0	1	1	0	0	1	0	1	1	0	1	1	0	1	1	1	1	1	0
8302	7	1	1	0	n/a	0	1	1	0	8	5	1	1	0	0	0	0	1	1	1	1	1	n/a	0	1	0	0	1	0	0	0	1	1	0	0	1	0	1	0	0	1	1	0	1	1	1	1	1	0
8357	7	1	1	0	n/a	1	1	1	1	5	2	0	0	0	0	0	0	1	1	1	1	1	1	0	1	1	0	1	0	0	0	1	1	0	0	1	0	1	0	0	1	1	0	1	1	1	1	1	0
8270	7	1	1	1	30	0	0	0	0	14	7	1	1	0	0	0	1	1	1	0	1	1	1	1	1	1	0	0	0	1	1	1	1	0	0	1	0	1	0	0	1	1	0	1	1	1	1	1	0
8229	7	1	1	0	n/a	0	0	0	0	30	10	0	1	1	0	0	1	1	1	0	1	1	1	0	1	1	0	0	0	1	1	1	1	0	0	1	0	0	0	0	0	0	1	1	1	1	0	0	0
8238	7	1	1	1	30	1	1	1	1	23	3	0	0	0	0	0	0	1	1	1	1	0	0	0	0	1	0	0	1	0	1	0	1	1	0	1	0	1	0	0	1	1	1	0	1	1	0	0	0
8355	7	1	0	0	n/a	1	1	1	1	9	4	0	0	0	0	0	0	1	1	1	1	1	1	0	1	1	0	1	0	1	1	1	1	1	0	1	0	1	0	0	1	1	1	0	1	1	0	0	0
8359	7	1	1	0	n/a	0	0	0	1	9	2	0	0	0	0	0	0	1	0	0	1	1	1	0	1	1	0	1	0	0	1	0	1	1	0	1	0	1	0	0	1	1	0	1	1	1	0	0	0
8360	7	1	1	0	n/a	0	0	1	0	20	5	1	1	0	0	0	0	1	1	0	1	1	1	1	1	0	0	1	0	1	1	1	1	1	0	1	0	0	0	0	0	0	1	0	1	1	0	0	1
8120	7	1	1	0	n/a	0	0	1	1	25	5	0	1	1	0	0	0	0	1	0	1	0	1	0	0	0	0	0	0	0	0	1	1	1	0	1	0	0	0	0	0	0	0	1	1	1	0	0	0
8312	7	1	1	0	n/a	0	0	1	1	5	2	0	0	0	0	0	0	1	1	0	1	1	1	1	1	1	0	1	0	0	0	1	1	1	0	1	0	1	0	0	1	1	1	1	1	1	1	1	0
8026	7	1	1	0	n/a	0	1	1	1	11	5	1	1	0	0	0	0	0	1	1	1	1	1	1	1	1	0	0	0	0	1	0	1	1	0	1	0	1	0	0	1	1	0	1	1	1	1	1	1
8003	7	1	0	1	30	1	1	1	1	6	3	1	1	0	0	0	0	1	1	1	1	1	1	1	1	1	0	1	0	0	0	1	1	1	0	1	0	1	0	0	1	1	0	1	1	1	0	0	0
8045	7	1	1	0	n/a	1	0	1	1	5	3	1	1	0	0	0	1	1	1	0	1	1	1	1	1	1	0	1	0	0	0	1	1	1	0	1	0	1	0	0	1	1	0	1	1	1	1	1	0
8265	7	0	n/a	0	n/a	1	1	1	0	4	2	0	1	1	0	0	0	0	1	1	1	1	1	1	1	1	0	1	0	1	1	1	1	1	0	1	0	0	0	0	0	0	0	1	1	1	0	0	0
8308	7	1	1	0	n/a	0	0	1	0	15	5	0	1	1	0	0	0	0	1	0	1	1	1	0	1	0	0	0	0	0	1	0	1	1	0	1	0	0	0	0	0	0	0	1	1	1	0	0	0
8309	7	1	1	0	n/a	1	1	1	1	16	6	0	0	0	0	0	0	0	1	1	1	1	1	0	1	0	0	1	0	0	1	0	1	1	0	1	0	0	0	0	0	0	0	1	1	1	0	0	0
8336	7	1	1	0	n/a	1	1	1	1	11	3	1	1	0	0	0	1	1	1	1	1	1	1	1	1	1	0	1	0	0	0	1	1	1	0	1	0	0	0	0	0	0	1	1	1	1	1	1	1
8320	7	1	1	0	n/a	1	1	1	1	5	2	0	1	1	0	0	0	1	0	1	1	1	1	1	1	1	0	1	0	0	0	1	1	1	0	1	0	0	0	0	0	0	1	1	1	1	1	1	1
8317	7	0	n/a	0	n/a	1	1	1	1	26	4	1	1	0	0	0	0	1	1	1	1	1	1	0	1	0	0	0	1	0	1	0	1	1	0	1	0	1	0	0	1	1	1	0	1	1	1	1	1
8341	7	0	n/a	0	n/a	1	0	0	1	6	1	0	0	0	0	0	1	0	0	0	1	0	1	0	0	0	0	1	0	0	0	1	1	1	0	1	0	0	0	0	0	0	1	0	1	1	0	0	1
8322	7	1	1	0	n/a	1	1	1	1	9	4	1	1	0	0	0	1	1	1	1	1	1	1	1	1	1	1	0	0	0	0	1	1	1	0	1	0	1	1	0	1	1	1	1	1	1	0	0	0
8305	7	1	1	0	n/a	1	0	1	1	5	1	0	1	1	0	0	0	1	1	0	1	0	1	0	0	1	0	1	0	0	0	1	1	1	0	1	0	0	0	0	0	0	0	1	1	1	1	1	0
8328	7	1	1	0	n/a	1	1	1	1	10	3	0	0	0	0	0	1	1	1	1	1	1	0	1	1	1	1	0	0	0	0	1	1	1	0	1	0	1	0	0	1	1	1	1	1	1	0	0	0
8330	7	1	0	0	n/a	0	0	1	0	16	7	1	1	0	0	0	1	1	1	0	1	1	1	0	1	1	0	0	0	0	1	0	1	1	0	1	0	0	0	0	0	0	0	1	1	1	1	1	1
8325	7	1	1	0	n/a	0	1	1	0	6	2	0	0	0	0	0	0	1	1	1	1	1	1	0	1	1	0	0	0	1	1	1	1	1	0	1	1	0	0	0	0	1	0	1	1	1	1	1	1
8324	7	1	1	0	n/a	0	0	0	0	8	1	0	0	0	0	0	0	1	1	0	1	1	1	0	1	0	0	1	0	0	0	1	1	1	0	1	1	0	0	0	0	0	0	1	1	1	1	1	1
8311	7	1	1	0	n/a	0	0	0	0	15	4	1	1	0	0	0	1	1	0	0	1	1	0	0	1	0	0	0	0	0	0	1	1	1	0	1	0	1	0	0	0	0	1	1	1	1	0	0	0
8313	7	1	1	0	n/a	0	0	1	1	6	2	1	1	0	0	0	0	0	1	0	1	1	1	0	1	0	0	0	0	0	1	1	0	1	0	1	1	0	0	0	0	0	0	1	1	1	0	0	0
8319	7	1	1	0	n/a	0	1	1	0	15	2	0	0	0	0	0	1	1	1	1	0	1	1	0	1	1	0	0	0	0	0	1	1	1	0	1	0	1	0	0	1	0	1	1	1	1	0	1	0
8321	7	0	n/a	0	n/a	1	1	1	1	6	1	0	1	1	0	0	0	1	1	1	1	1	1	0	1	1	0	0	1	1	1	1	1	1	0	1	0	1	0	0	0	0	0	1	1	1	0	1	0
8333	7	1	1	0	n/a	1	0	1	1	3	2	0	1	1	0	0	1	1	1	1	1	1	0	0	1	1	0	0	0	0	0	1	1	1	0	1	0	1	0	0	0	0	1	1	1	1	1	1	0
8327	7	1	1	0	n/a	0	1	1	1	16	12	1	1	0	0	0	0	1	1	1	1	1	0	1	1	1	0	0	0	1	1	1	1	1	0	1	0	1	1	0	0	1	1	1	1	1	1	1	0
8326	7	1	1	0	n/a	1	1	1	1	18	11	0	1	1	0	0	1	1	1	1	1	1	0	1	1	1	0	0	0	0	0	1	1	1	0	1	0	1	1	0	0	0	0	1	1	1	1	1	0
8338	7	1	0	0	n/a	1	0	1	1	5	2	0	0	0	0	0	0	1	1	0	1	1	0	1	1	1	0	1	0	1	1	1	1	1	0	1	0	1	0	0	0	0	1	1	1	1	1	1	0
8301	7	0	n/a	0	n/a	0	1	1	1	7	5	1	1	0	0	0	1	1	1	1	1	1	1	0	1	0	0	0	0	0	0	1	1	1	0	1	0	1	0	0	1	1	1	1	1	1	1	1	1
[truncated: 2 more columns]
