# Supplementary material for: Inequity in the transmission of malaria infection among children and adolescents: a cohort study in rural Guinea
Source: Sci Rep. 2025 Aug 14;15:29881. doi: 10.1038/s41598-025-15600-w (PMC12354881; doi:10.1038/s41598-025-15600-w)
Supplement: Supplementary file 6 — Supplementary Material 6. [file 41598_2025_15600_MOESM6_ESM.xlsx]

## Sheet: ineq_janv_data
Inequity in the transmission of malaria infection among children and adolescents: A cohort study in a rural area, Guinea. Authors’ affiliations Almamy Amara TOURE1,2¥, Sidikiba SIDIBE2,6, Aboubacar Sidiki MAGASSOUBA2, Abdoul Habib BEAVOGUI3, Mamoudou CONDE4, Abdoulaye Fodé TOURE4, Tiany SIDIBE5, Kaba Saran KEITA5, Alexandre DELAMOU2,6, Seni KOUANDA1,7 1.Institut Africain de Santé Publique (IASP/U…
id	round	if participant has access to bednet	If participant has used the net the previous night	If the child has travelled the previous months	If He has travelled, how long did he take?	If a participant has use any mosquito reppelents	household members numbers	the number of bed	If the participant is his own house	If a participant has hired an appartment	If the appartment is family's home	If a participant has his own farm	If a participant has his own livestock	if a participant has his own land	if a participant has his own fridge	if a participant has his own tv	if a participant has his own radio	if a participant has his own phone	if a participant has his own lattrine	if a participant relieves himself through open_sky	if a participant relieves himself through toilet_home	if a participant relieves himself through an arranged place	if a participant has electricity	if a participant used gas for cooking	if a participant used wood for cooking	if a participant used coal for cooking	if particiapnt wall is made of ciment	if particiapnt wall is made of natural land	if particiapnt wall is made of clay	if particiapnt wall is made of wood	if particiapnt roof is made of sheet metal	if particiapnt wall is made of tiles	if particiapnt wall is made of straw	if a parctipant has his own bycicle	if a parctipant has his own motobike	if a parctipant has his own_car	if a parctipant has his company car	if a participant used to hire a taxi	if a participant walk to do his bussiness	If a participant use water drilling	If a participant use a well for drinking	if a participant use rainwater for drinking	if a participant use river water	if a participant use home from tap	if a participant use another source of water	if a participant use a water from public well	if a participant use public water drilling	if a participant use water from public tap
8343	8	1	1	0	n/a	0	0	1	1	6	3	1	1	0	0	0	0	1	1	0	1	1	1	1	1	1	0	1	0	0	0	1	1	1	0	1	0	1	0	0	1	1	1	1	1	1	0	0	0
8297	8	1	1	0	n/a	1	0	0	0	4	4	1	1	0	0	0	1	0	0	0	1	1	0	0	1	1	0	0	1	0	0	1	1	1	0	1	0	0	0	0	0	0	1	0	1	1	0	0	1
8338	8	1	1	1	3	0	1	1	1	5	2	0	0	0	0	0	1	1	1	1	1	1	1	1	1	1	0	1	0	1	1	1	1	1	0	1	0	0	1	0	1	1	1	1	1	1	1	1	0
8335	8	1	1	0	n/a	0	0	1	1	12	3	1	1	0	0	0	0	1	1	0	1	1	1	0	1	0	0	1	0	0	0	1	1	1	0	1	0	1	0	0	1	1	0	1	1	1	1	1	1
8332	8	1	1	0	n/a	0	0	1	1	12	2	0	0	0	0	0	0	1	1	0	1	1	1	0	1	1	0	1	0	0	0	1	1	1	0	1	0	1	0	0	1	1	0	1	1	1	1	1	0
8347	8	0	n/a	0	n/a	0	0	1	1	6	3	1	1	0	0	0	1	1	1	0	1	1	1	1	1	1	1	1	0	0	0	1	1	1	0	1	0	1	1	0	1	1	0	1	1	1	1	1	1
8344	8	1	0	0	n/a	1	0	1	0	9	4	1	1	0	0	0	0	1	1	0	1	1	1	0	1	0	0	0	0	0	1	0	1	1	0	1	0	1	0	0	1	1	0	1	1	1	1	1	0
8383	8	1	1	0	n/a	1	0	1	1	20	5	1	1	0	0	0	1	1	1	0	1	1	1	1	1	0	0	0	1	0	0	1	1	1	0	1	0	1	0	0	1	1	0	1	1	1	1	1	1
8384	8	1	1	0	n/a	0	0	0	0	5	4	1	1	0	0	0	0	1	1	0	1	1	1	0	1	1	0	1	0	0	0	1	1	1	0	1	0	1	0	0	1	1	0	1	1	1	1	1	1
8350	8	1	1	0	n/a	0	1	1	1	7	3	1	1	0	0	0	0	1	1	1	1	1	1	1	1	1	0	1	0	0	0	1	1	1	0	1	0	0	0	0	0	0	1	1	1	1	0	0	0
8371	8	0	n/a	0	n/a	1	0	1	1	4	1	0	1	1	0	0	0	1	1	0	1	1	1	0	1	1	0	1	0	0	1	0	1	1	0	1	0	1	0	0	1	1	1	1	1	1	1	0	0
8374	8	1	1	0	n/a	1	1	1	0	9	4	0	0	0	0	0	0	1	1	1	1	1	0	0	0	1	0	1	0	0	0	1	1	1	0	1	0	1	0	0	1	1	1	1	1	1	0	0	0
8328	8	1	1	0	n/a	0	1	1	1	10	3	0	0	0	0	0	1	1	1	1	1	1	0	1	1	0	0	0	0	0	1	0	1	1	0	1	0	1	0	0	1	1	1	1	1	1	0	0	0
8327	8	1	1	1	25	0	1	1	1	17	12	1	1	0	0	0	1	1	1	1	1	1	1	1	1	1	0	0	1	0	0	1	1	1	0	1	0	0	1	0	1	1	0	1	1	1	1	1	1
8325	8	1	1	0	n/a	1	0	0	0	6	2	0	0	0	0	0	1	1	0	0	1	1	1	0	1	0	0	0	0	1	1	1	1	1	0	1	0	0	0	0	0	0	0	1	1	1	1	1	1
8336	8	1	1	0	n/a	0	0	1	1	8	3	1	1	0	0	0	1	1	1	0	1	1	0	1	1	1	1	1	0	0	0	1	1	1	0	1	0	0	1	0	1	1	1	1	1	1	1	1	1
8320	8	1	1	0	n/a	0	1	1	1	5	1	0	1	1	0	0	0	1	0	1	1	1	0	1	1	1	0	1	0	0	0	1	1	1	0	1	0	0	0	0	0	0	1	1	1	1	1	1	1
8313	8	1	0	0	n/a	0	0	1	1	6	2	1	1	0	0	0	0	1	1	1	1	1	0	0	0	0	0	1	0	0	1	1	0	1	0	1	0	0	0	0	0	0	1	1	1	1	0	0	0
8341	8	0	n/a	0	n/a	1	0	0	0	5	1	0	0	0	0	0	0	1	0	0	1	1	0	0	1	0	0	1	0	0	0	1	1	1	0	1	0	0	0	0	0	0	1	0	1	1	0	0	1
8317	8	1	1	0	n/a	1	1	1	1	27	7	1	1	0	0	0	1	1	1	1	1	1	1	1	1	1	0	0	1	0	0	1	1	1	0	1	0	1	0	0	1	1	1	1	1	1	1	1	0
8309	8	1	1	0	n/a	1	0	1	1	15	2	0	0	0	0	0	0	0	1	1	1	1	1	0	1	0	0	1	0	0	1	0	1	1	0	1	0	0	0	0	0	0	0	1	1	1	0	0	0
8308	8	1	1	1	10	0	0	0	0	15	4	0	1	1	0	0	0	0	0	0	1	1	1	0	1	0	0	0	0	0	1	0	1	1	0	1	0	0	0	0	0	0	0	1	1	1	0	0	0
8333	8	1	1	0	n/a	1	0	0	1	3	2	0	1	1	0	0	0	1	1	1	1	1	1	0	1	1	0	1	0	0	1	0	1	1	0	1	0	0	0	0	0	0	1	1	1	1	0	0	0
8346	8	1	1	0	n/a	0	1	1	1	4	2	0	1	1	0	0	0	1	1	1	1	0	0	0	1	1	0	1	0	0	0	1	1	1	0	1	1	0	0	0	0	1	1	1	1	1	0	0	0
8381	8	1	1	0	n/a	1	0	1	0	4	1	0	1	1	0	0	1	0	1	1	1	1	1	0	1	0	0	1	0	0	0	1	1	1	0	1	0	1	0	0	0	0	n/a	1	1	1	0	0	0
8366	8	0	n/a	0	n/a	0	1	1	1	6	2	0	1	1	0	0	0	1	1	1	1	1	0	1	1	1	0	1	0	0	0	1	1	1	0	1	0	n/a	0	0	0	0	1	1	1	1	1	1	0
8312	8	1	1	0	n/a	1	0	0	1	5	2	0	0	0	n/a	0	0	1	1	0	1	1	0	1	1	1	0	1	0	0	0	1	1	1	0	1	0	1	0	0	0	0	1	1	1	1	0	1	0
8302	8	1	1	0	n/a	1	1	1	0	7	4	1	1	0	0	1	0	1	1	1	1	1	0	0	1	0	0	0	0	0	0	1	1	1	0	1	0	1	0	0	0	0	1	1	1	1	1	1	0
8372	8	0	n/a	0	n/a	1	1	1	0	6	2	0	0	0	0	0	0	0	1	1	1	1	0	1	1	1	0	0	0	1	1	1	1	1	0	1	0	1	0	0	0	n/a	1	1	1	1	1	1	0
8045	8	0	n/a	0	n/a	1	0	1	1	5	4	1	1	0	0	0	0	1	1	1	1	1	1	1	1	1	0	1	0	0	0	1	1	1	0	1	0	1	0	0	0	0	1	1	1	1	0	1	0
8055	8	0	n/a	0	n/a	1	0	1	1	11	7	1	1	0	0	0	0	1	1	0	1	1	1	1	1	n/a	0	1	0	0	0	1	1	1	0	1	0	1	1	0	1	1	1	1	1	1	0	1	0
8362	8	1	1	0	n/a	0	0	1	0	5	2	0	n/a	1	0	1	0	1	1	0	1	1	1	0	1	0	0	0	0	1	1	1	1	1	0	1	0	0	0	0	0	0	1	1	1	1	0	1	0
8364	8	0	n/a	0	n/a	1	0	1	0	4	2	0	1	1	0	0	0	1	1	0	1	1	1	0	1	0	0	0	0	1	1	1	1	1	0	1	0	0	0	0	0	0	1	n/a	1	1	0	1	0
8356	8	1	1	0	n/a	1	0	0	0	8	4	1	1	0	0	0	1	1	0	0	1	1	1	1	1	0	0	0	0	1	1	1	1	1	0	1	0	0	0	0	0	0	0	1	1	1	0	0	0
8238	8	0	n/a	0	n/a	1	1	1	1	16	3	0	0	0	0	0	1	1	1	1	1	1	1	0	0	0	0	0	0	0	0	1	1	1	0	1	0	1	0	0	0	0	1	1	1	1	0	0	0
8270	8	1	1	0	n/a	0	0	1	1	30	6	1	1	0	0	0	1	1	1	0	1	1	0	1	1	1	0	0	0	1	1	1	1	1	0	1	0	1	0	0	0	0	0	1	1	1	0	1	0
8355	8	1	1	0	n/a	1	1	1	1	10	3	0	0	0	0	0	0	1	1	1	1	1	0	0	1	1	0	1	0	1	1	1	1	1	0	1	0	1	0	0	0	0	1	1	1	1	0	1	0
8357	8	1	1	0	n/a	1	1	1	1	5	2	0	0	0	0	0	1	1	1	1	1	1	0	0	1	1	0	1	0	1	1	1	1	1	0	1	0	1	0	0	0	0	1	1	1	1	0	1	0
8353	8	1	0	0	n/a	1	1	1	1	3	2	0	0	0	0	0	0	1	1	1	1	1	0	0	1	1	0	0	0	0	0	1	1	1	0	1	0	1	0	0	0	0	1	1	1	1	0	0	0
[truncated: 2 more columns]
