# Supplementary material for: Inequity in the transmission of malaria infection among children and adolescents: a cohort study in rural Guinea
Source: Sci Rep. 2025 Aug 14;15:29881. doi: 10.1038/s41598-025-15600-w (PMC12354881; doi:10.1038/s41598-025-15600-w)
Supplement: Supplementary file 8 — Supplementary Material 8. [file 41598_2025_15600_MOESM8_ESM.xlsx]

## Sheet: ineq_sociodemo1
Inequity in the transmission of malaria infection among children and adolescents: A cohort study in a rural area, Guinea. Authors’ affiliations Almamy Amara TOURE1,2¥, Sidikiba SIDIBE2,6, Aboubacar Sidiki MAGASSOUBA2, Abdoul Habib BEAVOGUI3, Mamoudou CONDE4, Abdoulaye Fodé TOURE4, Tiany SIDIBE5, Kaba Saran KEITA5, Alexandre DELAMOU2,6, Seni KOUANDA1,7 1.Institut Africain de Santé Publique (IASP/U…
Child_ID	Household_Head_age	Household_Head_gender	Household_Head_education	Household_Head_marital_status	Household_Head_occupation	Household_Head_ethnic	Household_Head_radio	Household_Head_tv	Household_Head_has_internet_access
8003	34	1	4	1	5	1	0	1	1
8006	34	1	4	1	5	1	0	1	1
8008	34	1	4	1	5	1	0	1	1
8026	35	1	4	1	5	4	1	1	1
8031	65	1	4	1	4	2	1	1	0
8045	65	1	4	1	4	2	1	1	0
8055	60	2	4	3	5	2	1	1	1
8120	45	1	2	1	5	1	1	1	1
8095	45	1	2	1	5	1	1	1	1
8101	45	1	2	1	5	1	1	1	1
8227	38	2	1	1	2	1	0	1	0
8217	38	2	1	1	2	1	0	1	0
8219	38	2	1	1	2	1	0	1	0
8232	58	1	4	1	1	1	1	1	0
8229	58	1	4	1	1	1	1	1	0
8230	58	1	4	1	1	1	1	1	0
8238	33	2	1	1	5	1	1	1	1
8265	29	2	2	1	5	1	1	1	0
8251	29	2	2	1	5	1	1	1	0
8258	29	2	2	1	5	1	1	1	0
8263	29	2	2	1	5	1	1	1	0
8270	25	2	1	1	2	1	0	1	0
8271	25	2	1	1	2	1	0	1	0
8297	60	2	2	3	2	3	1	1	0
8302	59	1	4	1	4	2	1	0	0
8301	59	1	4	1	4	2	1	0	0
8300	59	1	4	1	4	2	1	0	0
8303	59	1	4	1	4	2	1	0	0
8304	38	2	1	1	2	1	0	0	0
8305	38	2	1	1	2	1	0	0	0
8306	38	2	1	1	2	1	0	0	0
8308	35	2	1	1	5	1	1	1	0
8307	35	2	1	1	5	1	1	1	0
8309	64	2	1	1	1	3	1	1	1
8311	50	2	3	1	1	1	0	1	0
8312	27	2	5	1	5	1	0	1	1
8313	32	2	3	2	5	1	1	1	1
8314	44	2	3	1	3	1	1	1	0
8316	44	2	3	1	3	1	1	1	0
8317	30	2	2	1	5	1	1	1	1
8318	30	2	2	1	5	1	1	1	1
8319	52	2	3	1	5	1	1	1	0
8320	45	2	3	1	5	1	1	1	1
8321	26	2	3	1	5	1	0	1	1
8322	38	2	1	1	5	1	0	0	0
8323	32	2	3	1	4	2	0	0	0
8324	52	1	3	1	5	1	0	0	0
8325	52	1	1	1	1	1	1	1	0
8326	58	1	4	1	5	4	1	1	1
8327	76	1	4	1	5	2	1	1	0
8328	66	1	4	1	5	1	1	1	1
8330	66	1	1	1	5	2	0	1	0
8331	66	1	1	1	5	2	0	1	0
8332	27	2	3	1	5	4	0	1	1
8333	25	2	2	2	5	1	1	1	1
8334	40	2	1	1	2	2	1	1	1
8335	54	2	1	3	2	4	0	0	0
8336	54	2	1	1	5	1	0	1	1
8337	54	2	1	1	5	1	0	1	1
8338	26	2	3	1	5	1	0	1	1
8339	26	2	3	1	5	1	0	1	1
8340	58	1	1	1	5	2	1	1	0
8341	30	2	1	1	5	2	0	0	1
8342	59	1	4	1	4	2	1	1	1
8343	26	2	4	1	2	2	0	0	1
8344	60	1	1	1	1	2	0	0	0
8345	62	1	3	1	5	2	0	1	1
8347	37	2	4	1	5	2	0	1	1
8348	37	2	4	1	5	2	0	1	1
8346	28	2	4	1	4	2	0	1	1
8349	45	1	3	1	2	2	1	1	0
8350	39	1	4	1	3	2	0	1	1
8351	39	1	4	1	3	2	0	1	1
8352	39	1	4	1	3	2	0	1	1
8353	35	1	4	1	3	1	1	0	1
8354	35	1	4	1	3	1	1	0	1
8355	34	2	4	1	3	2	1	1	1
8356	60	1	3	1	1	1	1	1	0
8357	26	2	4	1	5	1	1	1	1
8358	22	2	3	1	5	3	0	1	0
8359	60	1	3	1	5	1	1	1	1
8360	43	2	3	3	2	1	0	0	0
8361	43	2	3	3	2	1	0	0	0
8363	30	2	2	1	2	1	1	1	0
8364	52	1	1	1	1	1	0	0	0
8365	52	1	1	1	1	1	0	0	0
8366	40	1	4	1	5	2	1	1	1
8367	24	2	1	1	5	1	0	0	1
8368	24	2	1	1	5	1	0	0	1
8369	24	2	1	1	5	1	0	0	1
8370	24	2	1	1	5	1	0	0	1
8371	35	2	3	1	2	2	0	1	0
8372	24	2	5	2	5	4	0	1	1
8373	36	2	4	1	5	4	0	1	0
8374	33	2	2	1	5	4	1	1	1
8375	45	2	1	1	2	2	0	0	0
8376	30	2	2	1	5	2	0	1	1
8377	30	2	2	1	5	2	0	1	1
8378	30	2	2	1	5	2	0	1	1
8379	60	1	3	1	5	1	1	1	0
8380	64	1	2	1	1	1	1	1	1
8381	49	1	2	1	5	3	0	1	0
8382	32	1	5	1	4	3	0	0	0
8383	64	2	3	1	5	1	1	1	1
8384	37	2	2	1	5	4	1	1	1
