# Supplementary material for: Inequity in the transmission of malaria infection among children and adolescents: a cohort study in rural Guinea
Source: Sci Rep. 2025 Aug 14;15:29881. doi: 10.1038/s41598-025-15600-w (PMC12354881; doi:10.1038/s41598-025-15600-w)
Supplement: Supplementary file 9 — Supplementary Material 9. [file 41598_2025_15600_MOESM9_ESM.xlsx]

## Sheet: ineq_aug23_data
Inequity in the transmission of malaria infection among children and adolescents: A cohort study in a rural area, Guinea. Authors’ affiliations Almamy Amara TOURE1,2¥, Sidikiba SIDIBE2,6, Aboubacar Sidiki MAGASSOUBA2, Abdoul Habib BEAVOGUI3, Mamoudou CONDE4, Abdoulaye Fodé TOURE4, Tiany SIDIBE5, Kaba Saran KEITA5, Alexandre DELAMOU2,6, Seni KOUANDA1,7 1.Institut Africain de Santé Publique (IASP/U…
id	round	if participant has access to bednet	If participant has used the net the previous night	If the child has travelled the previous months	If He has travelled, how long did he take?	If a participant has use any mosquito reppelents	household members numbers	the number of bed	If the participant is his own house	If a participant has hired an appartment	If the appartment is family's home	If a participant has his own farm	If a participant has his own livestock	if a participant has his own land	if a participant has his own fridge	if a participant has his own tv	if a participant has his own radio	if a participant has his own phone	if a participant has his own lattrine	if a participant relieves himself through open_sky	if a participant relieves himself through toilet_home	if a participant relieves himself through an arranged place	if a participant has electricity	if a participant used gas for cooking	if a participant used wood for cooking	if a participant used coal for cooking	if particiapnt wall is made of ciment	if particiapnt wall is made of natural land	if particiapnt wall is made of clay	if particiapnt wall is made of wood	if particiapnt roof is made of sheet metal	if particiapnt wall is made of tiles	if particiapnt wall is made of straw	if a parctipant has his own bycicle	if a parctipant has his own motobike	if a parctipant has his own_car	if a parctipant has his company car	if a participant used to hire a taxi	if a participant walk to do his bussiness	If a participant use water drilling	If a participant use a well for drinking	if a participant use rainwater for drinking	if a participant use river water	if a participant use home from tap	if a participant use another source of water	if a participant use a water from public well	if a participant use public water drilling	if a participant use water from public tap
8335	10	1	1	1	14	1	5	5	1	1	0	0	0	0	1	1	0	1	1	1	0	1	0	0	0	1	0	0	1	1	1	0	1	0	0	0	0	0	0	1	1	1	1	1	1	1	0	0
8371	10	0		0		1	4	1	0	1	1	0	0	0	1	1	0	1	1	1	0	1	1	0	1	0	0	1	0	1	1	0	1	0	1	0	0	1	1	1	1	1	1	1	1	1	0	0
8374	10	1	1	0		1	9	4	0	0	0	0	0	0	1	1	1	1	1	1	0	0	1	0	1	0	0	0	1	1	1	0	1	0	1	0	0	1	1	1	1	1	1	0	0	0	0	0
8373	10	1	1	0		1	5	2	0	0	0	0	0	0	1	1	0	1	1	0	0	0	0	0	1	0	0	0	1	1	1	0	1	0	0	0	0	0	1	1	0	1	1	0	0	1	0	0
8232	10	0		0		1	12	6	1	1	0	0	0	0	1	1	0	1	1	1	1	1	1	0	1	0	0	0	1	1	1	0	1	0	0	0	0	0	0	0	1	1	1	0	0	0	1	0
8351	1	0		0		1	25	6	1	1	0	0	0	1	1	1	1	1	1	0	1	1	1	0	0	1	0	0	1	1	1	0	1	0	1	1	0	1	1	1	1	1	1	0	0	0	0	0
8351	2	0		0		1	25	6	1	1	0	0	0	1	1	1	1	1	1	0	1	1	1	0	0	1	0	0	1	1	1	0	1	0	1	1	0	1	1	1	1	1	1	0	0	0	0	0
8351	3	0		0		1	25	6	1	1	0	0	0	1	1	1	1	1	1	0	1	1	1	0	0	1	0	0	1	1	1	0	1	0	1	1	0	1	1	1	1	1	1	0	0	0	0	0
8351	4	0		0		1	25	6	1	1	0	0	0	1	1	1	1	1	1	0	1	1	1	0	0	1	0	0	1	1	1	0	1	0	1	1	0	1	1	1	1	1	1	0	0	0	0	0
8351	5	0		1	30	1	15	6	1	1	0	0	0	1	1	1	1	1	1	0	1	1	1	0	0	1	0	0	1	1	1	0	1	0	1	1	0	1	1	1	1	1	1	0	0	0	0	0
8351	6	0		1	30	1	15	6	1	1	0	0	0	1	1	1	1	1	1	0	1	1	1	0	0	1	0	0	1	1	1	0	1	0	1	1	0	1	1	1	1	1	1	0	0	0	0	0
8351	7	0		0		1	25	6	1	1	0	0	0	1	1	1	1	1	1	0	1	1	1	0	0	1	0	0	1	1	1	0	1	0	1	1	0	1	1	1	1	1	1	0	0	0	0	0
8351	8	0		0		1	25	6	1	1	0	0	0	1	1	1	1	1	1	0	1	1	1	0	0	1	0	0	1	1	1	0	1	0	1	1	0	1	1	1	1	1	1	0	0	0	0	0
8351	9	0		0		1	25	6	1	1	0	0	0	1	1	1	1	1	1	0	1	1	1	0	0	1	0	0	1	1	1	0	1	0	1	1	0	1	1	1	1	1	1	0	0	0	0	0
8351	10	0		1	14	1	16	6	1	1	0	0	0	1	1	1	1	1	1	0	1	1	1	0	0	1	0	0	1	1	1	0	1	0	1	1	0	1	1	1	1	1	1	0	0	0	0	0
8344	10	1	1	0		1	8	3	1	1	0	0	0	0	1	1	1		1	0	0	1	1	0	1	0	0	0	1	1	0	0	1	0	0	0	0	0	1	1	1	1	1	1	1	0	0	0
8301	10	0		0		0	7	5	1	1	0	1	0	1	1	1	1	1	0	0	0	1	0	0	1	0	0	0	1	1	0	0	1	0	1	0	0	1	1	1	0	1	1	1	1	0	0	0
8345	10	0		0		1	10	4	1	1	0	0	0	0	1	1	1	1	1	1	1	1	1	0	1	0	0	0	1	1	1	0	1	0	1	0	0	1	1	1	1	1	1	1	1	0	0	0
8340	10	1	1	0		1	8	3	1	1	0	0	0	0	0	1	1	1	1	1	1	1	0	0	0	0	0	0	1	1	1	0	1	0	1	0	0	1	1	0	1	1	1	0	0	0	1	0
8283	10	1	1	0		1	25	9	1	1	0	0	0	0	1	1	1	1	1	0	0	1	1	0	1	1	0	0	1	1	1	0	1	0	1	0	0	1	1	0	1	1	1	1	1	0	1	0
8381	10	1	1	0		1	4	1	0	1	0	0	0	1	0	1	0	1	1	1	0	1	0	0	1	0	0	0	1	1	1	0	1	0	1	0	0	1	1	1	1	1	1	0	0	0	0	0
8379	10	1	1	0		1	10	5	1	1	0	0	0	0	1	1	1	1	1	1	1	1	1	0	0	0	0	0	1	1	1	0	1	0	0	1	0	1	1	1	1	1	1	1	1	0	0	0
8363	10	0		0		0	12	3	1	1	0	0	0	0	1	1	1	0	1	1	0	1	0	0	1	0	0	0	1	1	1	0	1	0	1	0	0	1	1	0	1	1	1	1	1	0	1	0
8332	10	0		0		0	12	6	0	1	0	0	0	0	1	1	0	1	1	1	0	1	1	0	0	0	0	0	1	1	1	0	1	0	1	0	0	1	1	0	1	1	1	1	1	0	0	0
8331	10	1	0	1	60	1	3	2	0	1	0	0	0	0	1	1	0	1	1	1	1	1	1	0	1	0	1	1	1	1	1	0	1	0	0	0	0	1		1	1	1	1	0	0	0	0	0
8323	10	1	1	0		1	7	3	0	1	0	0		0	1	1	1	1	1	0	1	1	1	0	1	0	1	0	1	1	1	0	1	0	1	0	0	1	1	1	1	1	1	1	1	0	0	0
8339	10	0		0		1	5	2	0	1	0	0	0	0	0	1	1	1	1	0	0	1	0	0	1	0	0	0	1	1	1	0	0	0	0	1	0	1	1	1	1	1	1	1	1	0	1	1
8376	10	1	1	0		1	6	3	1	1	0	0	0	0	1	1	1	1	1	1	0	1	1	0	0	0	0	0	1	1	1	0	1	0	0	0	0	1	1	1	1	1	1	1	1	0	0	0
8368	3	1	1	0		0	4	1	1	1	0	0	0	0	0	1	0	1	1	1	0	1	1	0	0	0	0	0	1	1	1	0	1	0	0	0	0	0	0	0	1	1	1	1	1	0	1	0
8349	10	1	0	0		1	6	3	0	1	1	0	0	0	1	1	1	1	1	1	0	1	0	0	1	0	0	1	0	1	1	0	1	0	0	0	0	0	0	1	0	1	1	0	0	1	0	0
8350	10	0		0		1	10	4	1	1	0	0	0	0	1	0	0	1	1	1	0	1	0	0	0	0	0	1	0	1	1	0	1	0	1	0	0	1	1	0	1	1	1	1	1	1	1	0
8342	10	1	0	0		1	8	3	1	1	0	0	0	1	1	1	1	1	1	1	1	1	1	1	1	0	0	0	1	1	1	0	1	1	1	1	0	1	1	0	1	1	1	1	1	1	1	0
8346	10	0		0		1	5	2	0	0	0	0	0	0	0	0	0	1	1	1	0	1	1	0	1	0	0	0	1	1	1	0	1	1	0	0	0	1	1	1	1	1	1	0	0	0	0	0
8233	10	1	1	0		1	9	3	1	1	0	0	0	1	1	1	1	1	1	1	1	1	1	0	1	0	0	0	1	1	1	0	1	0	1	0	0	1	1	0	1	1	1	1	1	1	1	0
8384	10	1	1	0		1	6	4	1	1	0	0	0	0	1	1	1	1	1	1	0	1	1	0	1	0	0	0	1	1	1	0	1	0	1	0	0	1	1	0	1	1	1	1	1	1	1	0
8343	10	1	1	0		1	5	3	1	1	0	0	0	1	1	1	1	1	1	1	1	1	1	0	1	0	1	1	1	1	1	0	1	0	1	0	0	1	1	1	0	1	1	0	0	1	0	0
8380	10	1	1	1	8	0	3	3	1	1	0	0	0	1	1	1	1	1	1	0	0	1	1	1	1	0	0	1	0	1	1	0	1	0	1	0	0	1	1	1	1	1	1	0	0	0	0	0
8377	10	0		0		1	4	5	1	1	0	0	0	1	0	0	0	1	1	1	0	1	1	0	1	0	0	0	1	1	1	0	1	0	0	0	0	0	0	1	0	1	1	0	0	1	0	0
8334	10	0		0		1	7	3	1	1	0	0	1	1	0	1	1	1	1	1	1	1	1	0	1	0	1	1	1	1	1	0	1	0	1	0	0	1	1	1	1	1	1	1	1	1	1	0
8338	10	0		0		1	8	2	0	0	0	0	0	1	1	1	0	1	1	1	1	1	1	0	1	0	1	1	1	1	1	0	1	0	0	1	0	1	1	1	1	1	1	0	0	0	0	0
8328	10	1	1	0		0	14	3	0	0	0	0	0	1	1	1	1	1	1	1	1		0	0	0	0	0	0	1	1	1	0	1	0	1	0	0	1	1	1	0	1	1	0	0	1	0	0
8330	10	0		0		1	18	8	1	1	0	0	0	0	1	1	0	1	1	1	0	0	1	0	0	0	0	0	1	1	1	0	1	0	0	0	0	0	0	0	1	1	1	1	1	1	1	0
8326	10	1	1	0		1	11	6	1	1	0	0	0	1	1	1	1	1	1	1	1	1	1	0	1	0	0	0	1	1	1	0	1	0	1	1	0	1	1	0	1	1	1	1	1	1	1	0
8325	10	1	1	0		1	8	3	0	0	0	0	0	1	1	0	1	1	1	1	0	1	0	0	0	1	1	1	1	1	1	0	1	0	0	0	0	0	0	0	1	1	1	1	1	1	1	0
8229	10	0		0		1	6	1	0	1	1	0	0	0	0	0	0	1	1	0	0	1	0	0	1	0	1	1	1	1	1	0	1	0	0	0	0	0	0	1	1	1	1	1	0	0	0	0
8227	10	0		0		1	6	1	0	1	1	0	0	0	1	0	0	1	1	0	0	1	0	0	0	1	1	1	1	1	1	0	1	0	0	0	0	0	0	1	1	1	1	1	0	0	0	0
8238	10	1	0	0		1	26	6	0	0	0	0	0	0	1	1	1	1	1	0	0	1	0	0	0	1	0	0	1	1	1	0	1	0	1	0	0	1	1	1	1	1	1	1	0	0	0	0
8357	10	1	1	0		1	5	2	0	0	0	0	0	1	1	1	1	1	1	1	0	1	1	0	1	0	1	1	1	1	1	0	1	0	1	0	0	1	1	1	1	1	1	1	1	1	0	0
8230	1	1	1	0		1	7	1	1	1	0	0	0	1	1	1	1	1	1	1	0	1	1	0	0	0	1	1	1	1	1	0	1	0	1	0	0	1	1	1	1	1	1	0	0	1	0	0
8230	2	1	1	0		1	7	1	0	1	0	0	0	1	1	1	1	1	1	1	0	1	1	0	0	0	1	1	1	1	1	0	1	0	1	0	0	1	1	1	0	1	1	0	0	1	0	0
8230	3	1	1	0		1	7	1	1	1	0	0	0	1	1	1	1	0	1	1	0	1	1	0	0	0	1	1	1	1	0	0	1	0	1	0	0	1	1	1	0	1	1	0	0	1	0	0
8230	4	1	1	0		1	7	1	1	1	0	0	0	1	1	1	1	1	1	1	0	1	1	0	0	0	1	1	1	1	1	0	1	0	1	0	0	1	1	1	0	1	1	0	0	1	0	0
8230	5	1	1	0		1	7	1	0	1	0	0	0	1	1	1	0	1	1	1	0	1	0	0	0	0	1	1	1	1	1	0	1	0	1	0	0	1	1	1	0	1	1	0	0	1	0	0
8230	6	1	1	0		1	7	1	1	1	0	0	0	1	0	1	1	1	1	1	0	1	0	0	0	0	1	1	1	1	1	0	1	0	1	0	0	1	1	1	0	1	1	0	0	1	0	0
8230	7	1	1	0		1	7	1	1	1	0	0	0	1	0	1	0	1	1	1	0	1	0	0	0	0	1	0	1	1	1	0	1	0	1	0	0	1	1	1	0	1	1	0	0	1	0	0
8230	8	1	1	0		1	7	1	1	1	0	0	0	1	0	1	0	1	1	0	0	1	0	0	0	0	1	1	1	1	1	0	1	0	1	0	0	1	1	1	0	1	1	0	0	1	0	0
8230	9	1	1	0		1	7	1	1	1	0	0	0	1	0	1	0	1	1	0	0	1	0	0	0	0	1	1	1	1	1	0	1	0	1	0	0	1	1	1	0	1	1	0	0	1	0	0
8230	10	1	1	0		1	7	1	1	1	0	0	0	1	0	1	0	1	1	0	0	1	0	0	0	0	0	1	1	1	1	0	1	0	1	0	0	1	1	1	0	1	1	0	0	1	0	0
8270	10	1	1	0		1	10	4	1	1	0	0	0	1	1	1	1	1	1	1	1	1	1	0	0	0	1	1	1	1	1	0	1	1	1	0	0	1	1	0	1	1	1	1	1	0	1	0
8367	10	1	1	0		0	8	1	0	1	0	0	0	0	1	1	0	0	1	1	0	1	1	0	1	0	0	0	1	1	1	0	1	0	0	0	0	0	0	0	1	1	1	1	1	0	0	0
8265	10	0		0		0	5	1	0	1	0	0	0	0	0	0	0	1	1	1	0	1	0	0	0	0	1	1	1	1	1	0	1	0	0	0	0	0	0	0	1	1	1	0	0	1	1	0
8355	10	1	1	0		1	9	4	0	1	0	0		0	1	1	0	1	1	1	0	1	1	0	0	0	1	1	1	1	1	0	1	0	1	0	0	1	1	1	1	1	1	1	1	0	0	0
8353	10	0		0		1	3	1	0	1	0	0	0	0	0	1	1	1	1	1	0	1	0	0	0	0	1	1	1	1	1	0		0	1	0	0	1	1	1	1	1	1	0	0	0	0	0
8354	1	0		0		0	8	2	1	1	0	0	0	1	1	1	0	1	1	1	0	1	0	0	0	0	0	1	0	1	1	0	1	0	0	0	0	0	0	0	1		1	0	0	0	1	0
8354	2	0		0		0	8	2	1	1	0	0	0	1	1	1	0	1	1	1	0	1	1	0	0	0	0	1	0	1	1	0	1	0	0	0	0	0	0	0	1	1	1	0	0	0	1	0
8354	3	0		0		0	8	2	1	1	0	0	0	1	1	1	0	1	1	1	0	1	1	0	0	0	0	1	0	1	1	0	1	0	0	0	0	0	0	0	1	1	1	0	0	0	1	0
8354	4	0		0		0	8	2	1	1	1	0	0	1	1	1	0	1	1	1	0	1	1	0	0	0	0	1	0	1	1	0	1	0	0	0	0	0	0	0	1	1	1	0	0	0		0
8354	5	1	1	0		0	8	2	1	1	0	0	0	1	1	1	0	1	1	1	0	1	1	0	0	0	0	1	0	1	1	0	1	0	0	0	0	1	0	0	1	1	1	0	0	0	1	0
8354	6	0		0		0	8	2	1	1	0	0	0	1	1	1	0	1	1	1	0	1	1	0	0	0	0	1	0	1	1	0	1	0	0	0	0	0	0	0	1	1	1	0	0	0	1	0
8354	7	1	1	0		0	8	2	1	1	0	0	0	1	1	1	1	1	1	1	0	1	1	0	0	0	0	1	0	1	1	0	1	0	0	0	0	0	0	0	1	1	1	0	0	0	1	0
8354	8	1	1	0		0	8	2	1	1	0	0	0	1	1		0	1	1	1	0	1	1	0	0	0	0	1	0	1	1	0	1	0	0	0	0	0	0	0	1	1	1	0	0	1	1	0
8354	9	1	1	0		0	11	2	0	1	0	0	0	1	1	1	0	1	1	1	0	1	1	0	0	0	0	1	0	1	1	0	1	0	0	0	0	0	0	0	1	1	1	0	0	0	1	0
8354	10	1	1	0		0	11	2	1	1	0	0	0	1	1	1	0	1	1	1	0	1	1	0	0	0	0	1	0	1	1	0	1	0	0	0	0	0	0	0	1	1	1	0	0	0	1	0
8362	10	1	1	1	60	1	16	6	1	1	0	0	0	1	1	1	1	1	1	1	1	1	1	0	0	0	1	1	1	1	1	0	1	0	0	0	0	0	0	1	1	1	1	1	1	0	0	0
8359	10	0		0		0	13	4	0	1	0	0	0	0	1	1	0	1	1	1	0	1	0	0	0	0	0	0	1	1	1	0	1	0	1	0	0	1	1	1	1	1	1	0	0	0	0	0
8360	10	1	1	0		1	15	6	1	1	0	0	0	0	1	1	0	1	1	1	1	1	0	0	0	0	1	1	1	1	1	0	1	0	0	0	0	0	0	1	1	1	1	0	0	0	0	0
8366	10	0		0		0	6	2	0	1	1	0	0	0	1	1	1	1	1	1	0	1	1	0	0	0	1	1	1	1	1	0	1	0	1	0	0	1	1	1	1	1	1	1	1	0	0	0
8364	10	1	1	0		1	4	1	0	1	1	0	0	0	1	1	1	1	1	1	0	1	0	0	0	0	0	0	1	1	1	0	1	0	0	0	0	0	0	1	1	1	1	1	1	0	0	0
8362	10	1	1	0		1	6	2	0	1	1	0	0	0	1	1	1	1	1	1	0	1	1	0	0	0	0	0	1	1	1	0	1	0	0	0	0	0	0	1	1	1	1	1	1	0	0	0
8361	1	1	0	0		1	7	2	0	1	1	0	0	0	1	1	1	1	1	1	0	1	0	0	0	0	0	0	0	1	1	0	1	0	0	0	0	0	0	1	1	1	1	0	0	0	0	0
8361	2	1	0	0		1	7	2	0	1	1	0		0	1	1	1	1	1	1	0	1	0	0	0	0	0	1	0	1	1	0	1	0	0	0	0	0	0	1	1	1	1	0	0	0	0	0
8361	3	1	0	0		1	7	2	0	1	1	0	0	0	1	1	1	1	1	1	0	1	0	0	0	0	0	1	0	1	1	0		0	0	0	0	0	0	1	1	1	1	0	0	0	0	0
8361	4	1	0	0		1	7	2	0	1	1	0	0	0	1	1	1	1	1	1	0	1	0	0	0	0	0	1	0	1	1	0	1	0	0	0	0	0	0	1	1	1	1	0	0	0	0	0
8361	5	1	0	0		1	7	2	0	1	1	0	0	0	1	1	1	1	1	1	0	1	0	0	0	0	0	1	0	1	1	0	1	0	0	0	0	0	0	1	1	1	1	0	0	0	0	0
8361	6	1	0	0		1	7	2	0	1	1	0	0	0	0	1	0	1	1	1	0	1	1	0	0	0	0	1	0	1	0	0	1	0	0	0	0	0	0	1	1	1	1	0	0	0	0	0
8361	7	1	0	0		1	7	2	1	1	1	0	0	0	0	1	0	1	1	1	0	1	1	0	0	0	0	1	0	1	1	0	1	0	0	0	0	1	0	1	1	1	1	0	0	0	0	0
8361	8	1	0	0		1	7	2	0	1	0	0	0	0	0	1	0	1	1	1	0	1	1	0	0	0	0	1	0	1	1	0	1	0	0	0	0	0	0	1	1	1	1	0	0	0	0	0
8361	9	1	0	0		1	7	2	0	1	1	0	0	0	0	1	0	1	1	1	1	1	0	0	0	0	0	1	0	1	1	0	1	0	0	0	0	0	0	1	1	1	1	0	0	0	0	0
8361	10	1	0	0		1	7	2	0	1	1	0	0	0	0	1	0	1	1	1	0	1	0	0	0	0	0	1	0	1	1	0	1	0	0	0	0	0	0	1	1	1	1	0	0	0	0	0
8368	6	1	1	0		0	4	1	0	1	1	0	0	0	0	1	0	1	1	1	0	1	0	0	0	0	0	0	1	1	1	0	1	0	0	0	0	0	0	0	1	1	1	1	1	0	1	0
8368	9	1	1	0		0	5	1	0	1	1	0	0	0	0	1	0	1	1	1	0	1	0	0	0	0	0	0	1	1	1	0	1	0	0	0	0	0	0	0	1	1	1	1	1	0	1	0
8368	10	1	1	0		0	5	1	0	1	1	0	0	0	0	0	0	1	1	1	0	1	0	0	0	0	0	0	1	1	1	0	1	0	0	0	0	0	0	0	1	1	1	1	1	0	1	0
8368	1	1	1	0		0	4	1	0	1	1	0	0	0	0	1	0	1	1	1	0	1	0	0	0	0	0	0	1	1	1	0	1	0	0	0	0	0	0	0	1	1	1	1	1	0	1	0
8368	2	1	1	0		1	4	1	0	1	1	0	0	0	0	1	0	1	1	1	0	1	0	0	1	1	0	0	1	1	1	0	1	0	0	0	0	0	0	0	1	1	1	1	1	0	1	0
8368	4	1	1	0		0	4	1	1	1	1	0	0	0	0	1	0	1	1	1	0	1	0	0	0	0	0	0	1	1	1	0	1	0	0	0	0	0	0	0	1	1	1	1	1	0	1	0
8368	5	1	1	0		0	5	1	0	1	1	0	0	0	0	1	0	1	1	1	0	1	0	0	1	1	0	0	1	1	1	0	1	0	0	0	0	0	0	0	1	1	1	1	1	0	1	0
8368	7	1	1	0		1	5	1	1	1	1	0	0	0	0	1	0	1	1	1	0	1	0	0	0	0	0	0	1	1	1	0	1	0	0	0	0	0	0	0	1	1	1	1	1	0	1	0
8368	8	1	1	0		1	5	1	1	1	1	0	0	0	0	1	0	1	1	1	0	1	0	0	0	0	1	0	1	1	0	0	1	0	0	0	0	0	0	0	1	1	1	1	1	0	1	0
8327	10	1	1	0		1	16	14	1	1	0	0	0	1	1	1	1	1	1	1	1	1	1	0	1	0	1	1	1	1	1	0	1	0	0	1	0	1	1	1	1	1	1	1	1	1	0	1
8329	1	1	0	0		1	4	3	1	1	0	0	0	1	1	1	1	1	1	1	1	1	1	0	1	0	0	0	1	1	1	0	1	1	1	0	0	1	1	0	1	1	1	1	1	0	0	0
8329	2	1	0	0		1	4	3	1	1	0	0	0	1	1	1	1	1	1	1	1	1	1	0	1	0	0	0	1	1	1	0	1	0	1	0	0	1	1	1	1	1	1	1	1	0	0	0
8329	3	1	0	0		1	4	3	1	1	0	0	0	1	1	1	1	1	1	1	1	1	1	0	1	0	0	0	1	1	1	0	1	0	1	0	0	1	1	1	0	1	1	1	1	0	0	0
8329	5	1	0	0		1	7	3	1	1	0	1	0	1	1	1	1	1	1	1	1	1	1	0	1	0	0	0	1	1	1	0	1	0	1	0	0	1	1	1	1	1	1	1	1	0	0	0
8329	6	1	0	0		1	4	3	0	1	0	0	0	1	1	1	1	1	1	1	1	1	1	0	1	0	0	0	1	1	1	0	1	0	1	0	0	1	1	1	1	1	1	1	1	0	0	0
8329	7	1	0	0		1	4	3	1	1	0	0	0	1	1	1	1	1	1	1	0	1	1	0	1	0	0	0	1	1	1	0	1	0	1	0	0	1	1	1	1	1	1	1	1	0	0	0
8329	8	1	0	0		1	4	3	0	1	0	0	0	1	1	1	1	1	1	1	1	1	0	0	1	0	0	0	1	1	1	0	1	0	1	0	0	1	1	1	1	1	1	1	1	0	0	0
8329	9	1	0	0		1	3	3	0	1	0	0	0	1	1	1	1	1	1	1	1	1	0	0	1	0	0	0	1	1	1	0	1	0	1	0	0	1	1	1	1	1	1	1	1	0	0	0
8329	10	1	0	0		1	3	3	0	1	0	0	0	1	1	1	1	1	1	1	1	1	0	0	1	0	0	0	1	1	1	0	1	0	1	0	0	1	1	1	1	1	1	1	1	0	0	0
8324	10	1	1	0		0	8	1	0	0	0	0	0	0	0	1	1	1	1	1	0	1	0	0	1	0	0	0	1	1	1	0	1	0	0	0	0	0	0	1	1	1	1	1	1	0	0	0
8000	1	1	1	0		0	13	3	1	1	0	0	0	1	1		1	1	1	1	1	1	1		0	0	0	0	1	1	1	0	1	0	0	1	0	1	1	0	1	1	1	1	1	1	1	0
8000	2	1	1	0		0	13	3	0	1	0	0	0	1	1	1	1	1	1	1	1	1	1	0	0	0	0	0	1	1	1	0	1	0	0	1	0	1	1	0	1	1	1	1	1	0	1	0
8000	3	1	1	0		0	13	3	1	1	0	0	0	1	1	1	1	1	1	1	1	1	0	0	0	0	0	0	1	1	1	0	1	0	1	0	0	1	1	0	1	1	1	1	1	1	1	0
8000	4	1	1	0		0	13	3	1	1	0	0	0	1	1	1	1	1	1		1	1	1	0	0	0	0	0	1	1	1	0	1	0	0	1	0	1	1	0	1	1	1	1	1	1	1	0
8000	5	1	1	0		0	14	3	1	1	0	0	0	1	1	1	1	1	1	1	1	1	1	0	0	0	0	0	1	1	1	0	1	0	0	1	0	1	0	0	1	1	1	1	1	1	1	0
8000	6	1	1	0		1	14	3	1	1	0	0	0	1	1	1	1	1	1		1	1	1	0	0	0	0	0	1	1	1	0	1	0	0	1	0	1	1	0	1	1	1	1	1	1	1	0
8000	7	1	1	0		1	14	3	1	1	0	0	0	1	1	1	1	1	1	1	1	1	1	0	0	0	0	0	1	1	1	0	1	0	0	1	0	1	1	0	1	1	1	1	1	1	1	0
8000	8	1	1	0		1	14	3	1	1	0	0	0	1	1	1	1	1	1	1	1	1	1	0	0	0	0	0	1	1	1	0	1	0	0	1	0	1	1	0	1	1	1	1	1	1	1	0
8000	9	1	1	0		1	14	3	1	1	0	0	0	1	1	1	1	1	1	1	1	1	1	0	0	0	0	0	1	1	1	0	1	0	0	1	0	1	1	0	1	1	1	1	1	1	1	0
8000	10	1	1	0		1	12	3	1	1	0	0	0	1	1	1	1	1	1	1	1	1	1	0	0	0	0	0	1	1	1	0	1	0	0	1	0	1	1	0	1	1	1	1	1	1	1	0
8251	1	0		0		1	5	2	0	1	1	0	0	1	1	1	0	1	1	1	1	1	1	0	1	0	1	1	1	1	1	0	1	0	1	0	0	1	1	0	1	1	1	1	1	1	1	0
8251	2	0		0		1	5	2	0	1	1	0	0	1	1	1	0	1	1	1	1	1	1	0	1	0	1	1	1	1	1	0	1	0	1	0	0	1	1	0	1	1	1	1	1	1	1	0
8251	3	0		0		1	5	2	0	1	1	0	0	1	1	1	0	1	1	1	1	1	1	0	1	0	1	1	1	1	1	0	1	0	1	0	0	1	1	0	1	1	1	1	1	1	1	0
8251	4	0		0		1	5	2	0	1	1	0	0	1	1	1	0	1	1	1	1	1	1	0	1	0	1	1	1	1	1	0	1	0	1	0	0	1	1	0	1	1	1	1	1	1	1	0
8251	5	0		1	20	1	4	2	0	1	1	0	0	1	1	1	0	1	1	1	1	1	1	0	1	0	1	1	1	1	1	0	1	0	1	0	0	1	1	0	1	1	1	1	1	1	1	0
8251	6	0		1	30	1	4	2	0	1	1	0	0	1	1	1	0	1	1	1	1	1	1	0	1	0	1	1	1	1	1	0	1	0	1	0	0	1	1	0	1	1	1	1	1	1	1	0
8251	7	0		0		1	5	2	0	1	1	0	0	1	1	1	0	1	1	1	1	1	1	0	1	0	1	1	1	1	1	0	1	0	1	0	0	1	1	0	1	1	1	1	1	1	1	0
8251	8	0		0		1	5	2	0	1	1	0	0	1	1	1	0	1	1	1	1	1	1	0	1	0	1	1	1	1	1	0	1	0	1	0	0	1	1	0	1	1	1	1	1	1	1	0
8251	9	0		0		1	5	2	0	1	1	0	0	1	1	1	0	1	1	1	1	1	1	0	1	0	1	1	1	1	1	0	1	0	1	0	0	1	0	0	1	1	1	1	1	1	1	0
8251	10	0		0		1	5	2	0	1	1	0	0	1	1	1	0	1	1	1	1	1	1	0	1	0	1	1	1	1	1	0	1	0	1	0	0	1	1	0	1	1	1	1	1	1	1	0
8055	10	1	1	0		1	12	7	1	1	0	0	0	0	1	1	0	1	1	1	1	1	1	0	1	0	0	0	1	1	1	0	1	0	1	1	0	1	1	0	1	1	1	1	1	1	1	0
8026	10	1	1	0		0	11	9	1	1	0	0	0	0	1	1	1	1	1	0	1	1	1	0	0	0	0	1	0	1	1	0	1	0	1	0	0	1	1	0	1	1	1	1	1	1	1	0
8045	10	1	1	0		1	6	5	1	1	0	0	0	0	1	1	1	1	1	1	1	1	1	0	1	0	0	0	1	1	1	0	1	0	1	0	0	1	1	1	1	1	1	1	0	1	0	0
8312	10	1	1	0		1	5	2	0	0	0	0	0	0	1	1	0	1	1	1	1	1	1	0	1	0	0	0	1	1	1	0	1	0	1	0	0	1	1	1	1	1	1	1	0	1	0	0
8120	10	0		0		0	15	3	0	0	0	0	0	0	0	1	0	1	1	0	0	0	1	0	1	0	0	0	1	1	1	0	1	0	0	0	0	0	0	1	1	1	1	0	0	0	0	0
8304	10	1	1	1	5	0	8	2	0	1	1	0	0	0	1	0	0	1	1	0	0	0	1	0	1	0	0	0	1	1	1	0	1	0	0	0	0	0	0	1	1	1	1	1	0	0	0	0
8305	10	1	1	1	5	0	7	2	0	1	1	0	0	0	1	1	0	1	1	0	0	0	1	0	1	0	0	0	1	1	1	0	1	0	0	0	0	0	0	1	1	1	1	1	0	0	0	0
8320	10	0		0		1	5	2	0	1	1	0	0	0	1	1	1	1	1	0	1	1	1	0	1	0	0	0	1	1	1	0	1	0	0	0	0	0	0	1	1	1	1	1	0	0	1	0
8336	10	1	1	0		1	7	3	1	1	0	0	0	0	1	1	0	1	1	0	1	1	1	0	1	0	0	0	1	1	1	0	1	0	1	1	0	1	1	1	1	1	1	1	1	1	1	0
8341	10	0		0		1	5	1	0	1	1	0	0	0	1	1	0	0	1	0	0	1	1	0	1	0	0	0	1	1	1	0	1	0	0	0	0	0	0	0	1	1	1	0	0	0	1	0
8372	10	0		0		1	5	1	0	1	0	0	0	0	0	1	1	1	1	1	1	1	1	0	1	0	1	1	1	1	1	0	1	0	1	0	0	1	1	1	0	1	1	0	0	1	0	0
8300	10	1	0	0		1	15	5	1	1	0	0	0	1	1	1	1	1	1	1	1	1	1		0	0	0	0	1	1	1	0	1	0	1	0	0	1	1	1	1	1	1	1	1	0	0	0
8302	10	1	1	1	60	1	6	4	1	1	0	0	0	0	1	1	1	1	1	1	1	1	0		0	0	0	0	1	1	1	0	1	0	1	0	0	1	1	0	1	1	1	1	1	0	1	0
8314	10	1	1	0		0	15	7	1	1	0	0		1	1	1	1	1	1		0	1	0	0	0	0	0	0	1	1	1	0	1	0	1	0	0	1	1	1	1	1	1	0	0	0	0	1
8333	10	1	1	0		1	4	3	1	1	0	0	0	0	0	1	0	1	1	1	0	1	1	0	0	0	0	0	1	1	1	0	1	0	1	0	0	1	1	1	1	1	1	0	0	0	0	1
8309	10	1	1	0		0	10	4	0	1	0	0	0	1	1	1	1	1	0	1	0		0	0	0	0	0	0	1	1	1	0	1	0	0	0	0	0	0	1	1	1	1	0	0	0	0	0
8308	10	1	1	0		0	13	4	1	1	0	0	0	1	0	1	0	1	1	1	0	1	0	0	0	0	0	1	0	1	1	0	1	0	0	0	0	0	0	1	1	1	1	0	0	0	0	0
8311	10	1	1	0		0	6	3	1	1	0	0	0	1	1	1	1	1	1	1	0	1	0	0	0	0	0	1	0	1	1	0	1	0	1	0	0	1	1	1	1	1	1	0	0	0	0	0
8313	10	0		0		0	5	2	1	1	0	0	0	0	1	1	0	1	1	1	0	1	0	0	0	0	0	1	1	0	0	0	1	0	0	0	0	0	0	1	1	1	1	0	0	0	0	1
8319	10	1	1	0		0	14	2	0	1	0	0	0	0	1	1	1	1	1	1	0	1	0	0	0	0	1	1	1	1	1	0	1	0	1	0	0	0	0	1	1	1	1	1	1	0	0	0
8317	10	0		0		1	23	9	1	1	0	0	0	0	1	1	1	1	1	1	1	1	0	0	0	0	0	0	1	1	1	0	1	0	1	0	0	1	1	1	1	1	1	1	1	0	0	0
8322	10	1	0	0		1	10	5	1	1	0	0	0	1	1	1	1	1	1	1	0	1	1	0	0	0	0	0	1	1	1	0	1	0	1	1	0	1	1	1	1	1	1	0	0	0	0	0
8321	10	0		0		1	7	1	0	1	1	0	0	1	1	1	0	1	1	1	0	1	1	0	0	0	1	1	1	1	1	0	1	0	1	0	0	1	0	1	1	1	1	1	1	0	0	0
8375	10	1	1	0		1	8	3	1	1	0	0		0	1	1	1	1	1	1	1	1	0	0	0	0	0	0	1	1	1	0	1	0	1	0	0	1	1	1	1	1	1	1	1	0	0	0
