# Supplementary material for: Inequity in the transmission of malaria infection among children and adolescents: a cohort study in rural Guinea
Source: Sci Rep. 2025 Aug 14;15:29881. doi: 10.1038/s41598-025-15600-w (PMC12354881; doi:10.1038/s41598-025-15600-w)
Supplement: Supplementary file 10 — Supplementary Material 10. [file 41598_2025_15600_MOESM10_ESM.xlsx]

## Sheet: Feuil1
Inequity in the transmission of malaria infection among children and adolescents: A cohort study in a rural area, Guinea. Authors’ affiliations Almamy Amara TOURE1,2¥, Sidikiba SIDIBE2,6, Aboubacar Sidiki MAGASSOUBA2, Abdoul Habib BEAVOGUI3, Mamoudou CONDE4, Abdoulaye Fodé TOURE4, Tiany SIDIBE5, Kaba Saran KEITA5, Alexandre DELAMOU2,6, Seni KOUANDA1,7 1.Institut Africain de Santé Publique (IASP/U…
type	name	label	appearance	constraint	constraint_message	required	relevant	repeat_count	hint	body::accuracyThreshold
start	start	Start time
end	end	End time
today	today	Survey date
username	username	User name
begin group	Children_Information_repeat	MODULE 1 - Child_Study_Information	field-list
integer	id	Study identification number?				yes
date	birth_rate	Child's date of birth?
integer	child_age	Age in months/years?		.>=0 and.<=19	age should be between 0 to 19	yes
select_one child_sex	child_sex	Child’s gender?				yes
select_one residence	residence	Child’s district of residence?				yes
text	store_name	Name of locality?				yes
geopoint	store_gps	Collect GPS coordinates				yes				1.5
geoshape	border	Border				yes			Marcher le long du contour et enregister les coordonnées gps de chaque point des coins	1.5
select_one access_itn	access_itn	Does the child have access to an insecticide-treated mosquito net?
end group
begin group	child_information_repeat	MODULE 2: Please enter information for each infection/visit of the child	field-list
integer	id1	Child identification number?						${id}
text	store_name1	Name of locality?
date	visit_date	Date of visit?				yes			Mettre la date de visite de l'enfant soit à la maison ou au centre
integer	temperature	Temperature in degrees Celsius?				yes
integer	hemoglobin	Haemoglobin level?				yes
select_one test	test_tdr	Was the test done with a RDT?
select_one malaria_status	malaria_status	Is the child infected according to the RDT or thick blood smear result?				yes
integer	parasitemia_density	Parasite density?				yes
select_one access_itn1	access_itn1	Does the child have a mosquito net?				yes		${access_itn}
select_one use_itn	use_itn	Does the child use the mosquito net regularly (every night)?				yes
select_one chemop	chemop	Did the child benefit from the last SP+ASAQ medication campaign?
select_one travel_child	travel_child	Has the child travelled recently?
integer	time_child_travel	For how long (in days)					${travel_child}='1'
end group
begin group	Head_informations	MODULE 3 - Guardian/Head_of_Household_Child_Information	field-list
date	birth_rate_hd	Your date of birth
integer	age	What is your age?		.>=18 and.<=90	L'âge normal pour un tuteur doit être compris entre 18 et 90 ans	yes
select_one gender	gender	Indicate the gender of the guardian/head of household				yes
select_one education	education	Education?				yes
select_one marital_status	marital_status	What is your marital status?				yes			Posez cette question si l'enquêtée est âgé au moins 13ans pour les femmes
select_one occupation	occupation	What is your profession/occupation?				yes
select_one ethnic	ethnic	What is your education level?				yes
integer	yrs_living_residence	Number of years lived here		.>=1 and.<=90	Le nombre d'années est située en général entre 1 à 90 ans	yes			Considérez ceux qui mangent sous le même toit d'une personne responsable ou chef de menage
integer	time_child_travel	For how long (in days)					${travel_child}='1'
select_one link_headh	link_headh	Relationship of the child with the head of household				yes			Considérez comme lien direct toute relation père/mère-fille/fils, frère-sœur, cousin,nièce,mari-femme. Autrement le lien est indirect
integer	hh_members_number	Number of people in the household?		.>=1 and.<=30	Un ménage ne peut dépasser ce nombre	yes
integer	nbre_beds	Number of beds in the household?
integer	nber_peop_room	Number of people per room?
select_one radio	radio	Ask if the guardian/head of household listens to the radio							Considérez accès si le participant écoute au moins 3 jours par semaine au moins 2h chaque jour
select_one tv	tv	Ask if the guardian/head of household watches TV							Considérez accès si le participant regarde au moins 3 jours par semaine au moins 2h chaque jour
select_one internet	internet	Ask if the guardian/head of household has access to the internet							Considérez accès si le participant navigue sur internet 3 jours par semaine au moins 2h chaque jour
end group
begin group	sociodemographic_variables	MODULE 4 Section on Economic Variables	field-list
note		Socioeconomic Variables
select_one house	house	Owns their own house?
select_one hire_lodging	hire_lodging	Is in a housing unit?
select_one family_home	family_home	Lives in a family home?
select_one farm	farm	Own a farm?
select_one livestock	livestock	Own cattle (cows)?
select_one land	land	Own their own farmland?
select_one fridge	fridge	Own a refrigerator?
select_one tv	tv	Own a television?
select_one radio	radio	Own a radio?
select_one phone	phone	Own a phone?
select_one lattrine	lattrine	Have a latrine?
select_one open_sky	open_sky	Open defecation (observe yourself)?
select_one toilet_home	toilet_home	Have an indoor toilet?
select_one place_arrang	place_arrang	Designated place for defecation?
select_one electricity	electricity	Do you use electricity for cooking?
select_one gas	gas	Do you use gas for cooking?
select_one wood	wood	Do you use wood for cooking?
select_one charbon	charbon	Do you use charcoal for cooking?
select_one wall_ciment	wall_ciment	Check if the house wall is cement or ask
select_one wall_terrecuite	wall_terrecuite	Check if the house wall is baked earth or ask
select_one wall_argilemur	wall_argilemur	Check if the house wall is clay
select_one wall_bois	wall_bois	Check if the house wall is wood
select_one roof_toles	roof_toles	Check if the roof is made of metal sheets
select_one roof_tuile	roof_tuile	Check if the roof is tiled
select_one roof_chaume	roof_chaume	Check if the roof is thatched
select_one bycicle	bycicle	Ask if the guardian owns a bicycle for transportation
select_one own_car	own_car	Ask if the guardian owns a car for transportation
select_one entreprise_vehicle	entreprise_vehicle	Ask if the guardian owns a company vehicle for transportation
select_one taxi	taxi	Ask if they take a taxi
select_one pieds	pieds	Ask if they use no means of transportation (on foot)?
select_one forage	forage	Ask if the water source is a borehole
select_one puitferme	puitferme	Ask if the water source is a covered well
select_one eaupluie	eaupluie	Ask if the water source is rainwater
select_one eauriviere	eauriviere	Ask if the water source is a river
select_one home_water	home_water	Ask if the water source is inside the house
select_one cours_water	cours_water	Ask if the water source is in the yard/compound
select_one puitpublic	puitpublic	Ask if the water source is a public well
select_one foragepublic	foragepublic	Ask if the water source is a public borehole
select_one robinetpublic	robinetpublic	Ask if the water source is a public tap
end group
